# Supplementary material for: Identification and validation of an eight-lncRNA signature that predicts prognosis in patients with esophageal squamous cell carcinoma
Source: Cell Mol Biol Lett. 2022 May 16;27:39. doi: 10.1186/s11658-022-00331-x (PMC9109328; doi:10.1186/s11658-022-00331-x)
Supplement: Supplementary file 1 — Additional file 1.Table S1. Identification of DElncRNAs and DEmRNAs. [file 11658_2022_331_MOESM1_ESM.xlsx]

## Sheet: Sheet1
symbol	ID	acc.ver	type	FDR	Pvalue	LogFC
PIK3CD-AS2	27118	NR_126366	lncRNA	1.94e-127	4.88e-131	-4.35413
LINC02487	8279	NR_117092	lncRNA	4.46e-97	8.59e-100	-4.18876
LUADT1	145774	NR_132442	lncRNA	3.89e-90	1.28e-92	-4.00874
ADAMTS9-AS1	48300	NR_110150	lncRNA	7.8e-92	2.2e-94	-3.67819
FALEC	61875	NR_051960	lncRNA	4.31e-88	1.67e-90	-3.4446
LINC01395	28849	NR_120582	lncRNA	2.79e-70	3.2e-72	-3.23239
LINC01082	111380	NR_103859	lncRNA	4.8e-59	1.01e-60	-3.1124
ZNF503-AS1	114148	NR_038223	lncRNA	8.4e-70	9.86e-72	-3.02213
C5orf66-AS1	66285	NR_105049	lncRNA	6.75e-56	1.65e-57	-3.01667
PGM5-AS1	10285	NR_015423	lncRNA	9.36e-90	3.11e-92	-2.97694
IL12A-AS1	1417	NR_108088	lncRNA	4.82e-81	3.04e-83	-2.81906
LINC00320	20452	NR_024090	lncRNA	2.99e-67	3.94e-69	-2.56373
CADM3-AS1	125579	NR_037870	lncRNA	2.06e-85	9.47e-88	-2.52439
DLGAP1-AS5	99380	NR_036489	lncRNA	1.09e-38	6.07e-40	-2.48381
SLC8A1-AS1	18359	NR_038441	lncRNA	2.49e-65	3.68e-67	-2.46698
KIAA0087	40991	NR_022006	lncRNA	2.1e-54	5.5e-56	-2.46061
LINC01497	28267	NR_110874	lncRNA	1.76e-51	5.37e-53	-2.4538
LINC00330	11712	NR_038433	lncRNA	2.54e-79	1.75e-81	-2.42868
LINC02510	23448	NR_134640	lncRNA	8.55e-25	9.61e-26	-2.38868
DLX2-AS1	75796	NR_126376	lncRNA	3.73e-58	8.16e-60	-2.36098
MIR4697HG	15668	NR_024344	lncRNA	2.16e-36	1.35e-37	-2.34923
LINC01141	107350	NR_033887	lncRNA	6.06e-79	4.24e-81	-2.23277
MIR29B2CHG	10271	NR_135298	lncRNA	3.41e-62	6.03e-64	-2.2188
DSG1-AS1	29796	NR_110788	lncRNA	3.42e-24	3.96e-25	-2.21828
LINC01800	82683	NR_110224	lncRNA	4.47e-26	4.7e-27	-2.21645
TARID	159557	NR_109982	lncRNA	1.42e-82	8.09e-85	-2.18121
EPB41L4A-AS2	50611	NR_027706	lncRNA	1.34e-48	4.67e-50	-2.15415
LINC00390	108272	NR_132368	lncRNA	1.19e-55	2.95e-57	-2.13281
ACBD3-AS1	18645	NR_146443	lncRNA	1.97e-44	8.33e-46	-2.11096
LINC00298	47941	NR_015405	lncRNA	1.2e-30	9.92e-32	-2.10908
LINC02494	70609	NR_133943	lncRNA	4.77e-41	2.38e-42	-2.098
MRGPRF-AS1	132632	NR_120541	lncRNA	1.32e-45	5.26e-47	-2.06373
LINC02028	149621	NR_136179	lncRNA	1.77e-39	9.46e-41	-2.05645
LINC00892	36238	NR_038461	lncRNA	1.18e-24	1.34e-25	-2.05563
SLCO4A1-AS1	46100	NR_024470	lncRNA	3.11e-38	1.77e-39	-2.02965
LINC01088	126460	NR_038342	lncRNA	5.47e-38	3.15e-39	-2.00388
FLG-AS1	90	NR_103778	lncRNA	5.2e-63	8.78e-65	-1.97411
STXBP5-AS1	40556	NR_034115	lncRNA	1.95e-63	3.2e-65	-1.96747
TCL6	5208	NR_028288	lncRNA	7.88e-24	9.3e-25	-1.96518
LINC00700	58001	NR_040253	lncRNA	1.75e-37	1.04e-38	-1.94823
LINC01214	23345	NR_110186	lncRNA	4.82e-28	4.57e-29	-1.90991
ADAMTS9-AS2	7854	NR_038264	lncRNA	3.84e-66	5.41e-68	-1.90921
SNHG28	72625	NR_147122	lncRNA	8.32e-75	7.5e-77	-1.89974
LINC01315	26353	NR_120595	lncRNA	1.87e-36	1.17e-37	-1.89318
LINC01270	73788	NR_034124	lncRNA	5.69e-21	7.85e-22	-1.88089
MIR1-1HG-AS1	116504	NR_033263	lncRNA	2.07e-51	6.34e-53	-1.86949
EMX2OS	2316	NR_002791	lncRNA	2.73e-28	2.55e-29	-1.85654
LINC00492	10313	NR_047462	lncRNA	1.91e-36	1.19e-37	-1.84995
LINC01018	141554	NR_024423	lncRNA	3.04e-21	4.13e-22	-1.82309
LINC00982	28624	NR_015440	lncRNA	1.76e-35	1.14e-36	-1.77881
LINC01091	65959	NR_027105	lncRNA	5.57e-35	3.71e-36	-1.77319
LINC01354	110016	NR_038426	lncRNA	1.43e-45	5.73e-47	-1.76324
LINC00887	5302	NR_024480	lncRNA	8.08e-26	8.62e-27	-1.73591
LINC02354	19797	XR_001749114	lncRNA	9.63e-28	9.27e-29	-1.70758
PWAR5	61286	NR_022008	lncRNA	2.13e-30	1.79e-31	-1.6995
EPB41L4A-AS1	108765	NR_015370	lncRNA	5.89e-66	8.44e-68	-1.68822
SRD5A3-AS1	145596	NR_037969	lncRNA	5.88e-26	6.23e-27	-1.68652
FAM95B1	25318	NR_026759	lncRNA	8.78e-39	4.86e-40	-1.66835
LINC01781	69094	NR_125940	lncRNA	2.11e-13	4.64e-14	-1.66579
LINC00261	82060	NR_001558	lncRNA	1.31e-08	4.1e-09	-1.66395
LINC00284	4141	NR_026955	lncRNA	3.17e-18	5.17e-19	-1.6562
MAMDC2-AS1	29700	NR_040076	lncRNA	3.41e-53	9.54e-55	-1.6546
DLG5-AS1	109464	NR_024585	lncRNA	6.51e-49	2.25e-50	-1.64374
LINC01098	63813	NR_028342	lncRNA	6.12e-35	4.09e-36	-1.6252
LINC00900	15853	NR_034148	lncRNA	1.11e-29	9.71e-31	-1.62394
XIST	20948	NR_001564	lncRNA	8.29e-07	3.06e-07	-1.62176
HCG27	65293	NR_026791	lncRNA	2.26e-26	2.34e-27	-1.61249
MIR99AHG	2514	NR_027790	lncRNA	6.57e-43	2.98e-44	-1.60725
LINC01749	1822	NR_033370	lncRNA	1.89e-40	9.68e-42	-1.59856
SSTR5-AS1	26739	NR_027242	lncRNA	1.94e-42	9.03e-44	-1.57835
SH3PXD2A-AS1	86589	NR_038940	lncRNA	1.53e-25	1.65e-26	-1.56578
RNFT1-DT	96405	NR_110815	lncRNA	1.65e-16	2.99e-17	-1.56433
LINC01215	69995	NR_110028	lncRNA	3.02e-17	5.22e-18	-1.53533
VLDLR-AS1	6092	NR_015375	lncRNA	6.53e-20	9.57e-21	-1.53126
GAPLINC	68981	NR_110429	lncRNA	2.14e-31	1.7e-32	1.51033
LINC01249	7005	NR_034134	lncRNA	1.76e-16	3.19e-17	1.51847
RUNX1-IT1	108079	NR_026812	lncRNA	1.18e-24	1.33e-25	1.52293
CASC15	9087	NR_015410	lncRNA	1.28e-42	5.89e-44	1.52877
MIR4435-2HG	13766	NR_015395	lncRNA	3.29e-42	1.55e-43	1.53861
PCAT7	7534	NR_121566	lncRNA	5.43e-24	6.35e-25	1.53869
MIR2052HG	63916	NR_033830	lncRNA	3.73e-33	2.71e-34	1.57712
LINC01429	120968	NR_110016	lncRNA	1.18e-41	5.69e-43	1.59047
LINC01235	45824	NR_033863	lncRNA	1.12e-15	2.13e-16	1.59223
LINC01419	27622	NR_122034	lncRNA	2.44e-17	4.19e-18	1.5935
FOXD2-AS1	56772	NR_026878	lncRNA	8.51e-60	1.72e-61	1.62287
HAS2-AS1	65337	NR_002835	lncRNA	1.44e-21	1.93e-22	1.63247
NBAT1	51429	NR_034143	lncRNA	1.08e-47	3.95e-49	1.63271
LINC02341	91289	NR_135319	lncRNA	1.44e-43	6.35e-45	1.63333
KDM4A-AS1	32134	NR_033827	lncRNA	1.39e-46	5.35e-48	1.63488
LINC00293	19772	NR_027012	lncRNA	1.72e-71	1.84e-73	1.64624
LINC00911	84774	NR_102737	lncRNA	7.4e-16	1.39e-16	1.67695
LINC01297	1943	NR_132385	lncRNA	5.91e-17	1.04e-17	1.69255
APCDD1L-AS1	72152	NR_034147	lncRNA	3.88e-18	6.36e-19	1.69342
LINC00862	27455	NR_040064	lncRNA	1.13e-26	1.15e-27	1.70872
DLX6-AS1	2025	NR_015448	lncRNA	7.52e-41	3.78e-42	1.7088
KCNMB2-AS1	29489	NR_126560	lncRNA	3.6e-53	1.01e-54	1.73042
LINC01655	47350	NR_125989	lncRNA	5.37e-42	2.55e-43	1.73583
HMMR-AS1	34404	NR_109892	lncRNA	2.69e-49	9.13e-51	1.74567
APOBEC3B-AS1	143500	NR_104187	lncRNA	6.48e-25	7.23e-26	1.76035
LINC00520	25565	NR_026796	lncRNA	3.9e-17	6.79e-18	1.78374
NKILA	27449	NR_131157	lncRNA	6.21e-47	2.35e-48	1.79845
LINC01351	19126	NR_110716	lncRNA	1.55e-48	5.42e-50	1.83109
HOTAIR	7347	NR_003716	lncRNA	6.27e-27	6.32e-28	1.85275
VWA8-AS1	27953	NR_039974	lncRNA	6.14e-34	4.28e-35	1.87391
GSEC	59334	NR_033839	lncRNA	3.02e-29	2.69e-30	1.89604
LINC02466	136407	NR_110753	lncRNA	1.02e-24	1.15e-25	1.89842
HOXA11-AS	18369	NR_002795	lncRNA	1.01e-39	5.37e-41	1.93035
LINC00460	66292	NR_034119	lncRNA	1.31e-24	1.49e-25	1.93788
LINC00491	7003	NR_103753	lncRNA	5.47e-54	1.46e-55	1.97287
SPATA3-AS1	20757	NR_033879	lncRNA	9.76e-63	1.67e-64	1.99242
LINC00707	46365	NR_038291	lncRNA	1.13e-18	1.79e-19	2.01176
TSPEAR-AS2	8380	NR_026547	lncRNA	3.07e-41	1.51e-42	2.03898
LINC01343	36296	NR_038928	lncRNA	2.49e-68	3.12e-70	2.07192
LINC00470	26648	NR_023925	lncRNA	8.05e-38	4.68e-39	2.07292
LINC00659	139251	NR_046224	lncRNA	1.29e-25	1.38e-26	2.0759
LINC01234	109194	NR_110026	lncRNA	3.25e-25	3.57e-26	2.166
LINC01468	43827	NR_120641	lncRNA	1.24e-21	1.65e-22	2.24007
LINC02582	2839	NR_038340	lncRNA	2.8e-15	5.46e-16	2.28868
LINC01060	61025	NR_033869	lncRNA	7.7e-40	4.05e-41	2.31398
HAGLROS	60355	NR_110457	lncRNA	3.33e-41	1.64e-42	2.36715
LINC01929	5789	NR_110743	lncRNA	3.67e-41	1.82e-42	2.40781
DNAH17-AS1	80132	NR_102401	lncRNA	9.79e-61	1.88e-62	2.51478
LINC00645	4953	NR_039992	lncRNA	1.24e-44	5.19e-46	2.55767
LINC02428	24498	NR_125925	lncRNA	6.29e-60	1.26e-61	2.68784
LINC02042	44642	NR_110017	lncRNA	2.37e-54	6.21e-56	2.80189
LINC02081	31022	NR_110848	lncRNA	1.81e-40	9.25e-42	2.8325
FEZF1-AS1	34195	NR_036484	lncRNA	3.52e-36	2.22e-37	2.90564
CASC9	79864	NR_103848	lncRNA	2.25e-76	1.87e-78	4.64891
LINC01614	52799	NR_132383	lncRNA	6.63e-96	1.4e-98	4.95703
CRISP2	103949	NM_003296	mRNA	1.15e-123	3.21e-127	-6.45034
CRISP3	60381	NM_006061	mRNA	1.38e-92	3.58e-95	-5.67583
GYS2	22906	NM_021957	mRNA	2.27e-103	2.95e-106	-5.50246
C2orf40	52611	NM_032411	mRNA	4.06e-95	8.86e-98	-4.83856
TFAP2B	137944	NM_003221	mRNA	6.24e-82	3.7e-84	-4.81908
MAL	8994	NM_002371	mRNA	9.3e-129	2.08e-132	-4.68357
FAM3B	59022	NM_058186	mRNA	3.27e-75	2.88e-77	-4.58709
CYP4B1	161120	NM_000779	mRNA	5.43e-82	3.19e-84	-4.57909
KRTAP3-2	25760	NM_031959	mRNA	1.01e-58	2.15e-60	-4.5622
CLCA4	16748	NM_012128	mRNA	8.55e-105	9.91e-108	-4.56002
LAMB4	76495	NM_001318046	mRNA	1.67e-89	5.67e-92	-4.48459
PADI1	51914	NM_013358	mRNA	1.94e-74	1.78e-76	-4.47721
TGM3	24794	NM_003245	mRNA	5.57e-89	1.99e-91	-4.45212
CAPN14	776	NM_001145122	mRNA	8.11e-85	3.9e-87	-4.44228
ADH1A	310	NM_000667	mRNA	5.12e-83	2.82e-85	-4.4378
FAM3D	48864	NM_138805	mRNA	2.46e-87	1.02e-89	-4.43401
TMPRSS11B	51025	NM_182502	mRNA	5.94e-86	2.67e-88	-4.42284
HCG22	63523	NM_001348249	mRNA	3.33e-96	6.93e-99	-4.41902
RERGL	46924	NM_024730	mRNA	1.54e-84	7.5e-87	-4.39286
SPINK7	58896	NM_032566	mRNA	1.69e-101	2.41e-104	-4.34828
MYZAP	8423	NM_001018100	mRNA	4.47e-143	4.37e-147	-4.33384
SCEL	90508	NM_144777	mRNA	3.46e-93	8.6e-96	-4.32474
LYPD2	80111	NM_205545	mRNA	2.22e-69	2.66e-71	-4.32191
IL36A	95324	NM_014440	mRNA	5.08e-87	2.14e-89	-4.29634
SH3BGRL2	39246	NM_031469	mRNA	3.25e-123	1.04e-126	-4.28583
PRSS27	131695	NM_031948	mRNA	5.29e-84	2.66e-86	-4.27369
MYOC	27782	NM_000261	mRNA	3.95e-51	1.23e-52	-4.26195
HPGD	95431	NM_000860	mRNA	1.3e-120	5.28e-124	-4.19209
LGI1	29903	NM_005097	mRNA	7.92e-110	6.3e-113	-4.18525
NUTM2A	17313	NM_001099338	mRNA	4.35e-83	2.35e-85	-4.18095
KRT4	62197	NM_002272	mRNA	2.26e-110	1.74e-113	-4.16203
PPP1R3C	14019	NM_005398	mRNA	1.58e-140	2.21e-144	-4.14874
SPINK5	23470	NM_001127698	mRNA	1.79e-104	2.18e-107	-4.12077
FLG	4172	NM_002016	mRNA	1.85e-58	4e-60	-4.10643
ADH1C	102157	NM_000669	mRNA	5.63e-66	8.04e-68	-4.0373
BPIFB1	35988	NM_033197	mRNA	1.58e-18	2.53e-19	-4.03035
ARSF	30311	NM_001201538	mRNA	2.09e-96	4.2e-99	-4.00108
APOBEC1	90492	NM_001644	mRNA	9.86e-94	2.35e-96	-3.93253
VSIG2	30352	NM_014312	mRNA	9.51e-116	5.58e-119	-3.91611
CWH43	106242	NM_025087	mRNA	2.44e-50	7.89e-52	-3.87604
SLURP1	65918	NM_020427	mRNA	9.95e-80	6.6e-82	-3.84546
SPRR3	92203	NM_005416	mRNA	3.78e-100	6.12e-103	-3.83302
ZNF536	15081	NM_014717	mRNA	6.84e-96	1.45e-98	-3.83053
ALOX12	2785	NM_000697	mRNA	1.71e-51	5.22e-53	-3.81926
RBFOX3	82790	NM_001082575	mRNA	7.16e-92	2.01e-94	-3.81065
TMPRSS11E	79920	NM_014058	mRNA	6.25e-67	8.43e-69	-3.79819
SMIM5	24135	NM_001162995	mRNA	1.79e-88	6.71e-91	-3.79808
PLA2G2A	59506	NM_000300	mRNA	1.14e-50	3.63e-52	-3.77465
IL2	120542	NM_000586	mRNA	7.66e-107	7.33e-110	-3.75182
CLDN17	61103	NM_012131	mRNA	4.18e-59	8.78e-61	-3.7507
CYSRT1	109415	NM_199001	mRNA	5.06e-83	2.76e-85	-3.72095
ST6GALNAC1	55717	NM_018414	mRNA	1.76e-68	2.19e-70	-3.71304
CASQ2	165883	NM_001232	mRNA	5.3e-66	7.55e-68	-3.71175
SCARA5	86080	NM_173833	mRNA	1.9e-63	3.11e-65	-3.70213
FCER1A	18390	NM_002001	mRNA	1.87e-88	7.03e-91	-3.69981
PCP4	21248	NM_006198	mRNA	6.51e-82	3.87e-84	-3.68879
UPK3B	14338	NM_030570	mRNA	3.37e-75	2.97e-77	-3.66811
SYNPO2L	30669	NM_024875	mRNA	1.55e-63	2.52e-65	-3.66125
ATP1A2	57421	NM_000702	mRNA	2.87e-87	1.2e-89	-3.66069
EMP1	98864	NM_001423	mRNA	8.66e-144	6.05e-148	-3.65078
SERPINB11	20557	NM_080475	mRNA	3.23e-51	9.96e-53	-3.64483
KLK13	13973	NM_015596	mRNA	1.01e-64	1.55e-66	-3.6406
DYNAP	146611	NM_173629	mRNA	4.96e-65	7.48e-67	-3.6349
SCNN1B	1963	NM_000336	mRNA	3.02e-97	5.73e-100	-3.6187
CRNN	118403	NM_016190	mRNA	1.19e-86	5.15e-89	-3.61581
FMO2	16286	NM_001460	mRNA	2.2e-99	3.72e-102	-3.60038
MYRIP	91755	NM_015460	mRNA	1.14e-70	1.28e-72	-3.59833
TFF3	4270	NM_003226	mRNA	6.23e-33	4.57e-34	-3.58859
TCN1	124623	NM_001062	mRNA	1.01e-38	5.62e-40	-3.58337
ECM1	3984	NM_004425	mRNA	2.68e-94	6.17e-97	-3.53367
TMPRSS11A	45582	NM_182606	mRNA	1.58e-56	3.74e-58	-3.51948
SCN7A	45490	NM_002976	mRNA	2.28e-54	5.98e-56	-3.50279
SPINK8	110622	NM_001080525	mRNA	6.6e-62	1.19e-63	-3.50085
OR4S1	28799	NM_001004725	mRNA	3.31e-88	1.27e-90	-3.50012
GATA4	145642	NM_002052	mRNA	3.12e-70	3.6e-72	-3.49857
HPSE2	3761	NM_021828	mRNA	2.31e-58	5.02e-60	-3.47826
SLC6A4	38996	NM_001045	mRNA	1.58e-55	3.94e-57	-3.47726
RHCG	2793	NM_016321	mRNA	2.85e-77	2.24e-79	-3.45813
PI16	30764	NM_153370	mRNA	9.52e-60	1.93e-61	-3.44458
HPCAL4	62328	NM_016257	mRNA	2.54e-72	2.61e-74	-3.4433
SFRP5	93918	NM_003015	mRNA	2.11e-65	3.11e-67	-3.43773
PLCXD3	23386	NM_001005473	mRNA	7.91e-77	6.37e-79	-3.42534
ASPG	81075	NM_001080464	mRNA	2.61e-61	4.84e-63	-3.41628
CRCT1	132442	NM_019060	mRNA	3.22e-69	3.88e-71	-3.41502
BPIFB2	127684	NM_025227	mRNA	7.99e-19	1.25e-19	-3.40226
SLURP2	16676	NM_177458	mRNA	2.17e-64	3.39e-66	-3.40212
CEACAM7	59919	NM_006890	mRNA	3.09e-63	5.15e-65	-3.39865
IL12A	64493	NM_000882	mRNA	1.86e-71	2e-73	-3.39065
C1orf87	25044	NM_152377	mRNA	1.39e-58	3e-60	-3.38561
SERPINB12	58178	NM_080474	mRNA	1.14e-50	3.62e-52	-3.38078
VSIG10L	77474	NM_001163922	mRNA	1.79e-73	1.75e-75	-3.37558
CCL14	35728	NM_032962	mRNA	7.62e-76	6.5e-78	-3.37257
SERPINB2	75540	NM_002575	mRNA	2.67e-51	8.22e-53	-3.36278
SORBS2	8246	NM_003603	mRNA	1.55e-100	2.46e-103	-3.35507
CYP21A2	789	NM_000500	mRNA	1.36e-92	3.51e-95	-3.34232
HOPX	14005	NM_001145459	mRNA	2.33e-84	1.15e-86	-3.33321
CTTNBP2	15051	NM_033427	mRNA	9.24e-89	3.38e-91	-3.32561
ABCA8	3073	NM_007168	mRNA	2.21e-58	4.79e-60	-3.3077
CYP2C9	20100	NM_000771	mRNA	1.03e-55	2.55e-57	-3.2998
RBM20	95624	NM_001134363	mRNA	9.32e-75	8.41e-77	-3.29601
A2ML1	137127	NM_144670	mRNA	1.08e-66	1.48e-68	-3.2762
LEXM	29500	NM_152607	mRNA	4.58e-94	1.07e-96	-3.2736
ANXA9	16069	NM_003568	mRNA	2.31e-90	7.37e-93	-3.27244
SLC46A2	123798	NM_033051	mRNA	1.65e-81	1.02e-83	-3.25696
TMPRSS2	29275	NM_001135099	mRNA	3.22e-67	4.26e-69	-3.25535
FAM25A	138135	NM_001146157	mRNA	2.71e-67	3.55e-69	-3.25441
MUC15	4109	NM_145650	mRNA	1.22e-59	2.49e-61	-3.23999
GCKR	112970	NM_001486	mRNA	2.31e-86	1.01e-88	-3.23639
ATP13A4	37637	NM_032279	mRNA	1.56e-69	1.86e-71	-3.23442
ASPA	21755	NM_000049	mRNA	4.29e-93	1.07e-95	-3.23326
RAET1E	74483	NM_139165	mRNA	1.6e-59	3.29e-61	-3.21443
TGM1	55459	NM_000359	mRNA	1.06e-48	3.69e-50	-3.2112
PRAMEF10	65160	NM_001039361	mRNA	9.2e-86	4.19e-88	-3.21025
ADGRF1	17873	NM_153840	mRNA	7.53e-50	2.49e-51	-3.20438
BARX2	15164	NM_003658	mRNA	2.46e-54	6.46e-56	-3.19308
CEACAM6	28222	NM_002483	mRNA	1.98e-55	4.98e-57	-3.18822
SAMD5	16355	NM_001030060	mRNA	1.12e-76	9.08e-79	-3.18124
CHST9	10877	NM_031422	mRNA	4.67e-39	2.55e-40	-3.17464
MUC22	10946	NM_001198815	mRNA	4.12e-71	4.5e-73	-3.17
ACPP	86537	NM_001099	mRNA	1.02e-54	2.65e-56	-3.16978
GCNT3	2140	NM_004751	mRNA	3.33e-45	1.36e-46	-3.16589
PDK4	90644	NM_002612	mRNA	5.86e-94	1.38e-96	-3.16356
CIDEA	27781	NM_001279	mRNA	1.25e-54	3.25e-56	-3.15616
ADAMTS8	44149	NM_007037	mRNA	3.6e-55	9.13e-57	-3.13888
CEACAM3	106431	NM_001815	mRNA	3.4e-71	3.69e-73	-3.13469
CYP2C18	82034	NM_000772	mRNA	3.96e-52	1.17e-53	-3.12168
HLCS	36156	NM_000411	mRNA	1.66e-91	4.75e-94	-3.11183
IL1RN	5450	NM_173841	mRNA	3.5e-90	1.14e-92	-3.11083
PRSS3	15159	NM_002771	mRNA	5.23e-58	1.16e-59	-3.10662
ACKR1	18218	NM_002036	mRNA	4.57e-40	2.38e-41	-3.09755
DES	142791	NM_001927	mRNA	1.65e-69	1.96e-71	-3.09068
EPS8L1	64134	NM_017729	mRNA	6.3e-80	4.14e-82	-3.08501
IQCF1	60754	NM_152397	mRNA	1.86e-100	2.98e-103	-3.08135
SLITRK3	122275	NM_014926	mRNA	1.26e-56	2.95e-58	-3.07238
CHRDL1	31782	NM_145234	mRNA	1.11e-64	1.71e-66	-3.06588
PRSS1	63818	NM_002769	mRNA	1.44e-54	3.75e-56	-3.06185
C6orf58	89468	NM_001010905	mRNA	5.06e-17	8.86e-18	-3.06153
SYNPO2	54069	NM_001128933	mRNA	2.64e-57	6.01e-59	-3.0577
XKR4	75896	NM_052898	mRNA	2.84e-70	3.26e-72	-3.05282
PIK3C2G	68967	NM_004570	mRNA	3.71e-62	6.58e-64	-3.05252
CD207	117358	NM_015717	mRNA	3.52e-52	1.04e-53	-3.04811
PCSK2	72138	NM_002594	mRNA	1.2e-60	2.32e-62	-3.04553
DNASE1L3	83075	NM_004944	mRNA	5.06e-51	1.58e-52	-3.0443
SASH1	63974	NM_015278	mRNA	1.66e-113	1.11e-116	-3.0341
MAFA	61864	NM_201589	mRNA	2.24e-61	4.14e-63	-3.02168
OGN	8268	NM_024416	mRNA	4.12e-40	2.15e-41	-3.01001
SIM2	159411	NM_009586	mRNA	3.6e-67	4.77e-69	-3.0061
ADH7	2225	NM_000673	mRNA	3.54e-34	2.44e-35	-2.99908
FAM189A2	57317	NM_004816	mRNA	1.84e-84	9.01e-87	-2.99313
FAM107A	5568	NM_007177	mRNA	6.32e-107	5.91e-110	-2.97915
C9orf152	20111	NM_001012993	mRNA	6.66e-53	1.9e-54	-2.97703
NRG2	53200	NM_013982	mRNA	1.68e-74	1.53e-76	-2.97555
MGLL	19378	NM_007283	mRNA	6.66e-125	1.77e-128	-2.97002
GRIN2A	101226	NM_000833	mRNA	6.86e-59	1.46e-60	-2.95566
ELN	17657	NM_000501	mRNA	2.35e-138	3.6e-142	-2.95155
PRR4	111203	NM_007244	mRNA	1.42e-26	1.45e-27	-2.95066
CXCL17	15563	NM_198477	mRNA	5.89e-50	1.94e-51	-2.94297
MYOCD	91197	NM_153604	mRNA	2.54e-54	6.67e-56	-2.94135
TSPAN8	87134	NM_004616	mRNA	6.16e-40	3.23e-41	-2.93758
CNFN	62616	NM_032488	mRNA	1.07e-53	2.89e-55	-2.93433
FABP12	20873	NM_001105281	mRNA	7.37e-45	3.06e-46	-2.9309
SLC6A1	100224	NM_003042	mRNA	2.34e-63	3.86e-65	-2.93029
IL34	49871	NM_152456	mRNA	5.41e-86	2.43e-88	-2.9285
ZNF365	219	NM_014951	mRNA	4.55e-74	4.25e-76	-2.92369
PAX1	65916	NM_001257096	mRNA	5.42e-34	3.77e-35	-2.91807
SLC4A4	36054	NM_003759	mRNA	3.08e-67	4.07e-69	-2.91709
CRTAC1	87674	NM_018058	mRNA	8.67e-82	5.24e-84	-2.90928
KLK12	29112	NM_019598	mRNA	4.37e-46	1.71e-47	-2.90842
ASB5	11944	NM_080874	mRNA	3.34e-44	1.43e-45	-2.90056
MYEF2	64308	NM_016132	mRNA	3.24e-65	4.82e-67	-2.89206
TTC9	80314	NM_015351	mRNA	8.09e-63	1.38e-64	-2.88509
TF	20591	NM_001063	mRNA	2.54e-49	8.58e-51	-2.87997
C15orf48	57008	NM_032413	mRNA	1.34e-57	3.01e-59	-2.86237
SCGB2A2	12084	NM_002411	mRNA	6.2e-26	6.57e-27	-2.86228
ITIH5	76863	NM_030569	mRNA	4.95e-59	1.04e-60	-2.85678
STUM	46951	NM_001003665	mRNA	2.41e-65	3.56e-67	-2.85149
NCCRP1	117623	NM_001001414	mRNA	8.32e-77	6.7e-79	-2.85028
SCN5A	10755	NM_198056	mRNA	1.34e-38	7.46e-40	-2.85019
TRNP1	59955	NM_001013642	mRNA	1.94e-102	2.68e-105	-2.84659
OR10G3	80344	NM_001005465	mRNA	1.64e-93	3.97e-96	-2.84659
CYP2F1	74012	NM_000774	mRNA	8.36e-52	2.5e-53	-2.84584
KLKB1	39347	NM_000892	mRNA	4.55e-103	5.97e-106	-2.8417
HTR3B	36740	NM_006028	mRNA	1.39e-85	6.37e-88	-2.83892
CXCR2	51978	NM_001557	mRNA	2.87e-52	8.4e-54	-2.83827
PLN	479	NM_002667	mRNA	3.17e-38	1.8e-39	-2.8366
MAB21L3	110436	NM_152367	mRNA	2.14e-43	9.55e-45	-2.83624
CLIC3	24885	NM_004669	mRNA	5.3e-59	1.12e-60	-2.83253
SERPINB1	21522	NM_030666	mRNA	1.36e-81	8.3e-84	-2.83177
TENT5B	94412	NM_052943	mRNA	1.08e-89	3.6e-92	-2.8316
MYH11	16937	NM_001040113	mRNA	2.08e-83	1.1e-85	-2.82766
CYP2E1	28119	NM_000773	mRNA	1.75e-60	3.41e-62	-2.80493
RNASE7	21818	NM_032572	mRNA	6.2e-32	4.79e-33	-2.79962
NR3C2	11115	NM_000901	mRNA	2.59e-63	4.28e-65	-2.79825
MMRN1	51282	NM_007351	mRNA	1.63e-37	9.63e-39	-2.79632
SHROOM3	17934	NM_020859	mRNA	7.66e-107	7.38e-110	-2.79267
TMEFF2	155456	NM_016192	mRNA	4.55e-42	2.15e-43	-2.79215
RDH12	9671	NM_152443	mRNA	2.27e-41	1.11e-42	-2.78917
PPP1R1B	3843	NM_032192	mRNA	5.25e-32	4.05e-33	-2.78686
MALL	36189	NM_005434	mRNA	1.75e-73	1.71e-75	-2.78651
KLB	54730	NM_175737	mRNA	1.42e-66	1.96e-68	-2.78258
HSPB6	5352	NM_144617	mRNA	1.72e-43	7.63e-45	-2.77708
FNDC4	61725	NM_022823	mRNA	2.83e-86	1.26e-88	-2.77505
CSTB	57322	NM_000100	mRNA	6.97e-92	1.95e-94	-2.76995
YOD1	15175	NM_018566	mRNA	2.35e-91	6.82e-94	-2.76925
RSPO2	117253	NM_178565	mRNA	2.65e-46	1.03e-47	-2.76425
ARFGAP2	30077	NM_032389	mRNA	2.32e-118	1.1e-121	-2.75353
UBXN10	3008	NM_152376	mRNA	4.33e-52	1.28e-53	-2.75308
PIGR	41746	NM_002644	mRNA	1.81e-15	3.48e-16	-2.74883
TMEM100	113998	NM_018286	mRNA	1.75e-61	3.2e-63	-2.74638
PRKAA2	8212	NM_006252	mRNA	1.49e-52	4.29e-54	-2.74116
THSD4	154082	NM_024817	mRNA	5.29e-105	5.98e-108	-2.73934
APOD	153660	NM_001647	mRNA	2.08e-49	7.03e-51	-2.73459
ASIC5	23175	NM_017419	mRNA	3.44e-62	6.09e-64	-2.73356
ANKRD31	38390	NM_001164443	mRNA	1.11e-51	3.33e-53	-2.73048
ZG16B	99638	NM_145252	mRNA	6.79e-21	9.4e-22	-2.72709
TMEM40	104229	NM_018306	mRNA	5.03e-50	1.65e-51	-2.7231
CEACAM5	117819	NM_004363	mRNA	2.58e-60	5.09e-62	-2.71805
GPX3	6303	NM_001329790	mRNA	5.24e-105	5.86e-108	-2.71652
C19orf57	57007	NM_024323	mRNA	4.66e-82	2.71e-84	-2.7152
LMO7	5818	NM_005358	mRNA	9.55e-93	2.44e-95	-2.71228
MAPK4	106682	NM_002747	mRNA	9.88e-41	5e-42	-2.71154
CCDC160	55362	NM_001101357	mRNA	3.27e-61	6.11e-63	-2.70861
NCR1	42877	NM_001145457	mRNA	1.31e-87	5.3e-90	-2.7052
ACADL	17759	NM_001608	mRNA	4.11e-55	1.04e-56	-2.70317
SLC16A6	16594	NM_004694	mRNA	4.57e-70	5.3e-72	-2.70316
B3GNT6	33375	NM_138706	mRNA	1.72e-68	2.13e-70	-2.70017
DEGS2	69035	NM_206918	mRNA	4.15e-80	2.71e-82	-2.69859
ZNF185	160940	NM_007150	mRNA	1.03e-76	8.37e-79	-2.69081
CCL19	26379	NM_006274	mRNA	1.75e-41	8.48e-43	-2.69005
KMT2D	14186	NM_003482	mRNA	3.92e-69	4.74e-71	-2.68806
MORN5	130549	NM_198469	mRNA	1.69e-55	4.23e-57	-2.68528
CYP2J2	58041	NM_000775	mRNA	5.52e-66	7.87e-68	-2.68359
FXYD1	52223	NM_021902	mRNA	1.35e-79	9.07e-82	-2.68325
GPATCH3	76186	NM_022078	mRNA	1.21e-74	1.1e-76	-2.68241
FUT6	72744	NM_000150	mRNA	1.48e-91	4.21e-94	-2.67725
CGNL1	10516	NM_032866	mRNA	3.23e-84	1.61e-86	-2.67582
PTGIS	6386	NM_000961	mRNA	8.47e-40	4.46e-41	-2.67516
SNX31	71433	NM_152628	mRNA	3.27e-39	1.78e-40	-2.67489
DUSP5	65521	NM_004419	mRNA	3.91e-85	1.82e-87	-2.66921
HS3ST6	60235	NM_001009606	mRNA	9.39e-49	3.26e-50	-2.66781
FYB2	64822	NM_001004303	mRNA	9.56e-58	2.14e-59	-2.6668
KLHDC8A	107921	NM_018203	mRNA	3.14e-59	6.52e-61	-2.66073
TMEM45B	17395	NM_138788	mRNA	5.24e-39	2.88e-40	-2.6567
SERPINB4	138320	NM_175041	mRNA	3.68e-41	1.82e-42	-2.65536
DKK4	28762	NM_014420	mRNA	1.69e-69	2.02e-71	-2.65373
SLC27A6	28220	NM_014031	mRNA	6.96e-66	1e-67	-2.64947
SYNM	288	NM_145728	mRNA	2.05e-57	4.65e-59	-2.64932
CFTR	79420	NM_000492	mRNA	4.02e-46	1.57e-47	-2.64878
B4GALT3	42588	NM_003779	mRNA	8.25e-79	5.86e-81	-2.64609
CAB39L	44297	NM_030925	mRNA	3.07e-122	1.07e-125	-2.64602
KCNB1	1811	NM_004975	mRNA	1.15e-52	3.32e-54	-2.64565
IL18	5089	NM_001562	mRNA	3.34e-72	3.45e-74	-2.64168
ROR1	50479	NM_005012	mRNA	3.33e-61	6.23e-63	-2.63835
RIC3	122255	NM_024557	mRNA	1.79e-61	3.28e-63	-2.63658
KIAA1211L	46792	NM_207362	mRNA	2.4e-92	6.33e-95	-2.63562
SLC38A3	4787	NM_006841	mRNA	6.11e-41	3.06e-42	-2.63155
LNX1	58748	NM_001126328	mRNA	2.62e-67	3.43e-69	-2.62894
KAT2B	55094	NM_003884	mRNA	6.64e-81	4.2e-83	-2.62828
FUT5	91393	NM_002034	mRNA	1.09e-65	1.59e-67	-2.62698
ATP6V0A4	16242	NM_020632	mRNA	9.39e-43	4.29e-44	-2.62667
CEACAM1	10886	NM_001712	mRNA	4.21e-85	1.97e-87	-2.62485
BCAS1	21608	NM_003657	mRNA	9.17e-61	1.75e-62	-2.6244
ADIRF	128451	NM_006829	mRNA	7.37e-79	5.21e-81	-2.61986
CLEC3B	45429	NM_003278	mRNA	3.09e-59	6.42e-61	-2.61864
UPK1A	29177	NM_001281443	mRNA	4.37e-73	4.35e-75	-2.61718
ABLIM1	13904	NM_001003407	mRNA	1.62e-97	3.01e-100	-2.6169
VEGFD	45351	NM_004469	mRNA	8.12e-51	2.57e-52	-2.61658
LEP	13123	NM_000230	mRNA	1.32e-47	4.87e-49	-2.61303
GDPD3	15300	NM_024307	mRNA	6.53e-63	1.11e-64	-2.61069
EHD3	52066	NM_014600	mRNA	2.39e-87	9.87e-90	-2.60723
CRYM	9401	NM_001888	mRNA	5.52e-55	1.41e-56	-2.60502
SOX5	8108	NM_006940	mRNA	8.65e-80	5.71e-82	-2.60406
N4BP3	8242	NM_015111	mRNA	4.11e-81	2.57e-83	-2.59942
KRT13	26109	NM_153490	mRNA	1.06e-63	1.72e-65	-2.59301
SERPINB3	94730	NM_006919	mRNA	2.29e-42	1.07e-43	-2.58961
CAPN5	45590	NM_004055	mRNA	6.08e-78	4.6e-80	-2.58596
CAPN6	88718	NM_014289	mRNA	4.61e-39	2.52e-40	-2.58
HMGCS2	101295	NM_005518	mRNA	2.4e-45	9.74e-47	-2.57984
EXPH5	29099	NM_015065	mRNA	7.55e-63	1.28e-64	-2.57867
GPD1L	26832	NM_015141	mRNA	4.34e-115	2.61e-118	-2.57818
LRRK2	38730	NM_198578	mRNA	5.09e-72	5.33e-74	-2.57753
MAMDC2	9243	NM_153267	mRNA	4.62e-68	5.86e-70	-2.56941
DUSP13	88541	NM_001007271	mRNA	2.82e-37	1.69e-38	-2.56902
GLIPR1L2	49448	NM_152436	mRNA	3.03e-81	1.88e-83	-2.56785
ASTN1	28480	NM_004319	mRNA	2.64e-61	4.9e-63	-2.54724
KPRP	18900	NM_001025231	mRNA	1.19e-44	5e-46	-2.54662
TMPRSS11F	24088	NM_207407	mRNA	5.19e-28	4.92e-29	-2.54644
LMOD1	17581	NM_012134	mRNA	7.8e-64	1.25e-65	-2.54506
ATP10B	137548	NM_025153	mRNA	1.24e-39	6.59e-41	-2.53778
SSTR1	118757	NM_001049	mRNA	2.91e-43	1.3e-44	-2.53499
LCN2	104320	NM_005564	mRNA	6.98e-35	4.68e-36	-2.52801
MUC1	34656	NM_002456	mRNA	3.03e-64	4.75e-66	-2.51966
BCR	65051	NM_004327	mRNA	1.94e-102	2.68e-105	-2.51696
CYP2C8	47239	NM_000770	mRNA	3.5e-59	7.3e-61	-2.51519
MUC5B	4372	NM_002458	mRNA	2.89e-22	3.71e-23	-2.51407
EPHA6	70652	NM_001080448	mRNA	2.7e-36	1.69e-37	-2.51082
EVPL	39064	NM_001988	mRNA	1.02e-60	1.97e-62	-2.50888
PAX9	420	NM_006194	mRNA	4.53e-47	1.7e-48	-2.5035
S100A14	24715	NM_020672	mRNA	1.6e-69	1.9e-71	-2.50159
PPL	7356	NM_002705	mRNA	6.85e-81	4.34e-83	-2.50081
RAB9B	21340	NM_016370	mRNA	3.88e-59	8.11e-61	-2.49991
CYP2C19	108478	NM_000769	mRNA	7.76e-46	3.08e-47	-2.49409
OTOF	110403	NM_001287489	mRNA	5.16e-68	6.57e-70	-2.48973
AQP3	67778	NM_004925	mRNA	5.9e-49	2.03e-50	-2.48435
OTOP3	39495	NM_178233	mRNA	1.92e-51	5.88e-53	-2.4826
RCAN2	90465	NM_001251973	mRNA	3.26e-62	5.75e-64	-2.48155
GALNT12	167520	NM_024642	mRNA	2.64e-96	5.43e-99	-2.48046
KLK11	11977	NM_006853	mRNA	3.11e-46	1.21e-47	-2.47816
UNC93A	8639	NM_018974	mRNA	2.53e-32	1.92e-33	-2.47516
PHYHD1	26992	NM_174933	mRNA	1.29e-47	4.75e-49	-2.47463
ABLIM3	65109	NM_014945	mRNA	1.3e-105	1.4e-108	-2.47427
SERPINB13	84883	NM_012397	mRNA	3.64e-49	1.24e-50	-2.46851
TOX3	84783	NM_001080430	mRNA	5.6e-24	6.55e-25	-2.46543
ANXA1	137700	NM_000700	mRNA	1.6e-74	1.46e-76	-2.46277
KCNA5	153007	NM_002234	mRNA	4.78e-79	3.32e-81	-2.45878
GPX6	18318	NM_182701	mRNA	1.08e-79	7.19e-82	-2.45721
SLC16A7	59902	NM_004731	mRNA	9.82e-61	1.88e-62	-2.45684
PLAC8	97715	NM_016619	mRNA	1.6e-46	6.16e-48	-2.45467
CD24	30665	NM_013230	mRNA	1.15e-77	8.85e-80	-2.45459
ANKRD35	28993	NM_144698	mRNA	7.95e-64	1.28e-65	-2.45251
SMTNL2	40084	NM_198501	mRNA	6.22e-49	2.14e-50	-2.45051
NCAM1	31450	NM_000615	mRNA	1.13e-38	6.28e-40	-2.44682
CITED1	53235	NM_004143	mRNA	8.17e-69	1e-70	-2.4466
IKZF2	8783	NM_016260	mRNA	2.63e-49	8.91e-51	-2.44294
DAPL1	94722	NM_001017920	mRNA	8.11e-31	6.65e-32	-2.44139
SORBS1	9306	NM_001034954	mRNA	2.99e-56	7.17e-58	-2.43802
HSPB8	39578	NM_014365	mRNA	1.96e-96	3.92e-99	-2.43574
DCLK1	9610	NM_004734	mRNA	1.51e-43	6.68e-45	-2.4244
POF1B	58391	NM_024921	mRNA	3.48e-27	3.46e-28	-2.42426
IL33	105173	NM_033439	mRNA	1.18e-48	4.13e-50	-2.42409
RGN	11345	NM_004683	mRNA	8.79e-55	2.27e-56	-2.41855
GYPB	34452	NM_002100	mRNA	8.03e-31	6.58e-32	-2.41693
SCGB1D1	60365	NM_006552	mRNA	7.71e-21	1.07e-21	-2.41396
FHL1	11989	NM_001449	mRNA	6.99e-69	8.54e-71	-2.41065
GBP6	15049	NM_198460	mRNA	2.41e-53	6.69e-55	-2.40959
LIPH	120913	NM_139248	mRNA	2.47e-56	5.88e-58	-2.408
PPP1R9A	16063	NM_001166160	mRNA	2.3e-40	1.18e-41	-2.40676
AIF1L	10272	NM_031426	mRNA	1.13e-88	4.17e-91	-2.40442
COBL	8973	NM_015198	mRNA	1.09e-71	1.16e-73	-2.40206
CDH19	63853	NM_021153	mRNA	4.11e-48	1.47e-49	-2.40181
SORCS1	87113	NM_052918	mRNA	9.14e-62	1.66e-63	-2.39767
BLNK	21250	NM_013314	mRNA	3.21e-50	1.05e-51	-2.39621
SLC25A4	84854	NM_001151	mRNA	7.49e-60	1.51e-61	-2.39011
ABI3BP	478	NM_001349329	mRNA	1.04e-40	5.26e-42	-2.389
KRT222	75068	NM_152349	mRNA	8.33e-49	2.89e-50	-2.38764
PTGDS	8905	NM_000954	mRNA	1.22e-65	1.78e-67	-2.3851
MPP7	16644	NM_173496	mRNA	8.82e-69	1.08e-70	-2.38474
LCN6	50554	NM_198946	mRNA	1.7e-63	2.78e-65	-2.3765
CNGA1	9003	NM_000087	mRNA	6.11e-53	1.74e-54	-2.37598
SPRR2B	62703	NM_001017418	mRNA	9.03e-31	7.43e-32	-2.37113
CCDC7	8546	NM_145023	mRNA	5.09e-83	2.8e-85	-2.36899
NMU	22243	NM_001292045	mRNA	4.8e-51	1.5e-52	-2.36868
UBL3	62469	NM_007106	mRNA	9.42e-117	5.13e-120	-2.3683
SPRR2A	17203	NM_005988	mRNA	3.75e-46	1.46e-47	-2.36201
CA13	9812	NM_198584	mRNA	2.2e-69	2.64e-71	-2.36199
PTCHD1	70874	NM_173495	mRNA	6.08e-44	2.64e-45	-2.36188
APOA1	151583	NM_000039	mRNA	7.11e-56	1.74e-57	-2.36001
DISC1	26851	NM_018662	mRNA	4.17e-42	1.97e-43	-2.35885
C1QTNF7	51742	NM_001135170	mRNA	1.5e-49	5.05e-51	-2.35358
LRRC3B	81854	NM_052953	mRNA	1.72e-40	8.77e-42	-2.35355
SHISA3	22767	NM_001080505	mRNA	2.84e-34	1.95e-35	-2.35343
SVIP	168074	NM_148893	mRNA	7.31e-58	1.63e-59	-2.35289
CMA1	20224	NM_001836	mRNA	5.92e-29	5.35e-30	-2.35287
CRABP2	117772	NM_001878	mRNA	2.74e-56	6.53e-58	-2.35104
NXPE2	14429	NM_182495	mRNA	9.29e-23	1.16e-23	-2.34959
KCNIP4	39381	NM_025221	mRNA	1.65e-60	3.22e-62	-2.34938
FHL5	74208	NM_020482	mRNA	1.91e-59	3.93e-61	-2.34426
GNA14	102662	NM_004297	mRNA	5.78e-89	2.08e-91	-2.34316
MXD1	4780	NM_002357	mRNA	1.1e-83	5.65e-86	-2.33503
UFSP2	39234	NM_018359	mRNA	6.97e-57	1.62e-58	-2.3324
SPRR2D	51144	NM_006945	mRNA	3.95e-45	1.62e-46	-2.32824
CRB1	67448	NM_201253	mRNA	4.22e-72	4.39e-74	-2.32563
SPRR2F	41019	NM_001014450	mRNA	6.42e-43	2.91e-44	-2.32382
EPB41L3	10335	NM_012307	mRNA	1.06e-81	6.44e-84	-2.32319
S100P	108068	NM_005980	mRNA	1.29e-33	9.16e-35	-2.32291
CD38	136064	NM_001775	mRNA	7.71e-63	1.31e-64	-2.32268
RRAD	88060	NM_004165	mRNA	7e-41	3.51e-42	-2.32026
BTBD19	129191	NM_001136537	mRNA	2.46e-97	4.64e-100	-2.31839
CYP3A7	14814	NM_000765	mRNA	5.16e-58	1.14e-59	-2.31518
S100A9	91637	NM_002965	mRNA	5.37e-42	2.56e-43	-2.31517
LTF	44432	NM_002343	mRNA	5.66e-17	9.94e-18	-2.31407
SBSN	55394	NM_198538	mRNA	1.97e-40	1.01e-41	-2.3027
TGFBR3	22421	NM_003243	mRNA	1.14e-73	1.09e-75	-2.30262
ABO	44959	NM_020469	mRNA	7.52e-27	7.6e-28	-2.29881
P2RY14	107150	NM_014879	mRNA	5.13e-54	1.36e-55	-2.29603
IGSF10	43398	NM_178822	mRNA	4.8e-33	3.5e-34	-2.29537
SFI1	53537	NM_014775	mRNA	1.57e-47	5.8e-49	-2.2925
CPNE6	140195	NM_001280558	mRNA	3.3e-74	3.06e-76	-2.29183
PDZRN4	62342	NM_013377	mRNA	9.7e-42	4.66e-43	-2.29059
IGFL1	21682	NM_198541	mRNA	2.62e-42	1.22e-43	-2.28942
RRAGD	55744	NM_021244	mRNA	4.67e-72	4.87e-74	-2.28781
ZNF431	25525	NM_133473	mRNA	4.76e-65	7.16e-67	-2.28756
GREM2	95359	NM_022469	mRNA	1.19e-54	3.08e-56	-2.28048
PROM1	25376	NM_006017	mRNA	4.71e-34	3.26e-35	-2.27987
CHAC1	103593	NM_024111	mRNA	3.28e-56	7.87e-58	-2.27945
TCP11L2	91134	NM_152772	mRNA	2.36e-67	3.08e-69	-2.27879
LPIN1	1830	NM_145693	mRNA	5.17e-75	4.61e-77	-2.27635
ACSM1	5761	NM_052956	mRNA	2.44e-75	2.14e-77	-2.2763
ANO5	80873	NM_213599	mRNA	3.84e-40	2e-41	-2.27347
CSTL1	48238	NM_138283	mRNA	2.24e-72	2.28e-74	-2.27236
CFD	16314	NM_001928	mRNA	9.8e-80	6.47e-82	-2.26939
EPS8L2	38029	NM_022772	mRNA	4.11e-76	3.47e-78	-2.26563
CPEB3	14921	NM_014912	mRNA	9.99e-83	5.6e-85	-2.26528
GRHL3	157955	NM_021180	mRNA	8.14e-37	4.97e-38	-2.26522
FGF9	100411	NM_002010	mRNA	4.27e-33	3.11e-34	-2.26287
ANKRD24	17134	NM_133475	mRNA	6.05e-35	4.04e-36	-2.26248
F10	72702	NM_000504	mRNA	5.89e-61	1.12e-62	-2.25855
PAQR8	77455	NM_133367	mRNA	5.99e-77	4.78e-79	-2.25425
HLF	79800	NM_002126	mRNA	1.42e-57	3.2e-59	-2.25236
SLITRK5	71610	NM_015567	mRNA	1.78e-31	1.41e-32	-2.2401
ITGA8	90742	NM_003638	mRNA	7.01e-47	2.66e-48	-2.23134
WNK4	33844	NM_001321299	mRNA	3.84e-77	3.05e-79	-2.23029
C7orf57	5748	NM_001100159	mRNA	3.05e-38	1.73e-39	-2.22994
MS4A1	74594	NM_021950	mRNA	1.95e-20	2.78e-21	-2.22978
ADGRG5	8956	NM_153837	mRNA	2.36e-38	1.33e-39	-2.22933
EHF	30422	NM_012153	mRNA	8.05e-42	3.85e-43	-2.22881
IL11RA	37966	NM_001142784	mRNA	1.76e-97	3.29e-100	-2.22854
CDX1	13587	NM_001804	mRNA	1.7e-59	3.5e-61	-2.22817
MACROD2	6770	NM_080676	mRNA	3.46e-65	5.15e-67	-2.22388
SCGB1D4	27956	NM_206998	mRNA	1.78e-21	2.38e-22	-2.21945
TP53I3	7040	NM_004881	mRNA	7.35e-61	1.4e-62	-2.21373
BNC2	83383	NM_017637	mRNA	4.31e-35	2.85e-36	-2.20155
SUGCT	9687	NM_024728	mRNA	2.23e-65	3.28e-67	-2.20089
ADCYAP1R1	8230	NM_001118	mRNA	1.88e-42	8.73e-44	-2.20083
PITX1	27207	NM_002653	mRNA	4.19e-66	5.92e-68	-2.1991
ARHGAP40	58296	NM_001164431	mRNA	2.08e-60	4.07e-62	-2.1987
RBPMS2	99548	NM_194272	mRNA	5.86e-45	2.42e-46	-2.19733
TEAD3	52497	NM_003214	mRNA	4.83e-61	9.12e-63	-2.19704
KRT2	10698	NM_000423	mRNA	2.18e-33	1.56e-34	-2.19682
MYOZ1	17691	NM_021245	mRNA	7.33e-53	2.09e-54	-2.19571
SPRR2E	19153	NM_001024209	mRNA	1.55e-37	9.16e-39	-2.19463
RWDD1	37560	NM_015952	mRNA	1.35e-78	9.77e-81	-2.18485
OCLN	20273	NM_002538	mRNA	4.36e-50	1.43e-51	-2.18191
ADGRD1	18224	NM_198827	mRNA	4.45e-42	2.1e-43	-2.17674
TPO	28066	NM_000547	mRNA	2.4e-46	9.29e-48	-2.16686
LRRC2	27569	NM_024512	mRNA	9.36e-38	5.46e-39	-2.16653
GATM	46291	NM_001482	mRNA	4.14e-48	1.48e-49	-2.16399
ACOT12	60480	NM_130767	mRNA	8.31e-64	1.34e-65	-2.15652
CILP	35147	NM_003613	mRNA	1.37e-24	1.56e-25	-2.15606
SRY	92500	NM_003140	mRNA	4.34e-22	5.62e-23	-2.15548
ARID5A	52484	NM_212481	mRNA	2.34e-78	1.72e-80	-2.15164
DPT	29114	NM_001937	mRNA	4.11e-50	1.34e-51	-2.15127
RBP7	38482	NM_052960	mRNA	2.98e-43	1.33e-44	-2.1505
AMPD1	65310	NM_000036	mRNA	6.52e-29	5.9e-30	-2.15027
HYAL1	54089	NM_033159	mRNA	5.56e-57	1.28e-58	-2.14982
SPHKAP	28724	NM_030623	mRNA	9.79e-45	4.08e-46	-2.1453
XK	60694	NM_021083	mRNA	2.25e-37	1.34e-38	-2.14527
MOV10L1	71790	NM_018995	mRNA	7.15e-50	2.36e-51	-2.14172
NXPE4	6950	NM_017678	mRNA	5.15e-27	5.17e-28	-2.13805
SLC7A2	62789	NM_003046	mRNA	1.13e-44	4.74e-46	-2.13311
SLC7A4	40272	NM_004173	mRNA	1.03e-48	3.59e-50	-2.12833
KRT78	60768	NM_173352	mRNA	4.67e-99	8.03e-102	-2.1275
CKMT2	7917	NM_001825	mRNA	1.59e-52	4.6e-54	-2.1258
PRR15L	15431	NM_024320	mRNA	3.04e-41	1.5e-42	-2.12454
IGF2BP3	7663	NM_006547	mRNA	1.3e-42	5.99e-44	-2.12349
RYR1	1428	NM_000540	mRNA	6.09e-95	1.34e-97	-2.12224
TCF21	72447	NM_198392	mRNA	1.13e-35	7.26e-37	-2.12076
KCNA7	50522	NM_031886	mRNA	2.51e-26	2.61e-27	-2.11696
TMEM74	35995	NM_153015	mRNA	2.02e-35	1.32e-36	-2.11679
STATH	105547	NM_003154	mRNA	2.5e-12	5.93e-13	-2.11551
GPR45	4695	NM_007227	mRNA	3.12e-30	2.64e-31	-2.11471
NANOS2	15906	NM_001029861	mRNA	1.26e-64	1.95e-66	-2.11237
MTLN	3171	NM_001355251	mRNA	6.82e-29	6.18e-30	-2.11016
CD1E	20702	NM_030893	mRNA	3.86e-33	2.8e-34	-2.10869
AOC3	97999	NM_003734	mRNA	1.31e-57	2.93e-59	-2.10816
BBOX1	124431	NM_003986	mRNA	1.46e-64	2.26e-66	-2.10753
LMOD3	16033	NM_198271	mRNA	1.39e-43	6.13e-45	-2.10592
NEBL	27675	NM_006393	mRNA	1.62e-43	7.17e-45	-2.10538
NLGN1	24272	NM_014932	mRNA	4.55e-30	3.89e-31	-2.10183
FAM13C	47424	NM_001001971	mRNA	6.12e-38	3.53e-39	-2.10165
B3GALT5	42086	NM_033170	mRNA	1.21e-24	1.37e-25	-2.10127
FCGBP	15284	NM_003890	mRNA	1.09e-29	9.51e-31	-2.10066
SPACA4	89913	NM_133498	mRNA	5.07e-34	3.51e-35	-2.1005
FRRS1L	3696	NM_014334	mRNA	1.16e-37	6.79e-39	-2.09729
CADM3	55845	NM_021189	mRNA	6.67e-43	3.03e-44	-2.09583
ICA1	61220	NM_004968	mRNA	7.38e-59	1.57e-60	-2.09423
SCNN1A	37787	NM_001038	mRNA	7.64e-34	5.34e-35	-2.09361
CRYBG1	121695	NM_001624	mRNA	2.34e-41	1.14e-42	-2.09162
CH25H	65425	NM_003956	mRNA	5.19e-52	1.54e-53	-2.09077
SEMA3E	57914	NM_012431	mRNA	7.65e-31	6.27e-32	-2.08967
C15orf62	49968	NM_001130448	mRNA	7.9e-65	1.2e-66	-2.08892
SCIN	35926	NM_033128	mRNA	5.65e-38	3.26e-39	-2.08881
TRIP10	70818	NM_001288962	mRNA	2.83e-91	8.27e-94	-2.08849
ALDH1A2	16657	NM_001206897	mRNA	1.06e-25	1.14e-26	-2.08415
EPHX2	72192	NM_001979	mRNA	8.99e-73	9.03e-75	-2.08342
MPZ	6088	NM_000530	mRNA	1.29e-39	6.86e-41	-2.08282
PYGM	60647	NM_005609	mRNA	6.92e-66	9.98e-68	-2.07606
C7	19736	NM_000587	mRNA	2.13e-76	1.77e-78	-2.0736
AP1G2	140664	NM_003917	mRNA	3.41e-57	7.82e-59	-2.06908
BCHE	32103	NM_000055	mRNA	7.74e-36	4.95e-37	-2.06826
CADM2	69451	NM_153184	mRNA	3.96e-44	1.7e-45	-2.06816
EVPLL	4459	NM_001145127	mRNA	9.87e-45	4.12e-46	-2.06635
MINDY1	69820	NM_018379	mRNA	1.15e-88	4.27e-91	-2.06619
SLC10A5	9204	NM_001010893	mRNA	1.23e-33	8.69e-35	-2.06532
DHRS1	5063	NM_138452	mRNA	6.15e-67	8.26e-69	-2.06351
CAVIN2	41296	NM_004657	mRNA	1.02e-44	4.27e-46	-2.06301
CLEC4F	78521	NM_173535	mRNA	4.27e-58	9.42e-60	-2.06277
CCDC69	19154	NM_015621	mRNA	1.05e-46	3.99e-48	-2.0621
CCDC50	112484	NM_174908	mRNA	1.16e-116	6.46e-120	-2.06104
RIMS1	22738	NM_014989	mRNA	2.45e-21	3.31e-22	-2.05844
RPTN	81035	NM_001122965	mRNA	2.13e-15	4.12e-16	-2.05688
TSGA10IP	81488	NM_152762	mRNA	2.95e-61	5.51e-63	-2.0546
ANK2	43824	NM_001148	mRNA	2.3e-29	2.04e-30	-2.05441
ECHDC3	71017	NM_024693	mRNA	5.54e-46	2.19e-47	-2.05267
BTNL9	85099	NM_152547	mRNA	7.95e-78	6.06e-80	-2.05163
CYP3A5	34489	NM_000777	mRNA	2.44e-61	4.53e-63	-2.05099
ATOH8	91250	NM_032827	mRNA	3.04e-62	5.36e-64	-2.0469
GALNT16	30423	NM_001168368	mRNA	4.66e-51	1.45e-52	-2.0446
ZDHHC15	16968	NM_144969	mRNA	2.14e-36	1.33e-37	-2.04411
HES5	54528	NM_001010926	mRNA	3.84e-42	1.81e-43	-2.04359
PKIB	29580	NM_001270393	mRNA	1.43e-27	1.39e-28	-2.04314
YIPF7	2853	NM_182592	mRNA	2.47e-37	1.47e-38	-2.0403
FBXL16	16983	NM_153350	mRNA	2.45e-43	1.1e-44	-2.03966
PDE1C	7021	NM_001191056	mRNA	7.24e-54	1.94e-55	-2.03901
MPZL3	2303	NM_198275	mRNA	4.55e-43	2.05e-44	-2.03859
COL6A5	32195	NM_153264	mRNA	1.48e-30	1.23e-31	-2.0384
CST6	21523	NM_001323	mRNA	4.5e-20	6.54e-21	-2.036
TMPRSS11D	13851	NM_004262	mRNA	1.47e-23	1.76e-24	-2.03557
CDA	25108	NM_001785	mRNA	2.81e-39	1.52e-40	-2.03148
SLPI	23696	NM_003064	mRNA	5.1e-32	3.92e-33	-2.02896
FGF10	22351	NM_004465	mRNA	1.57e-40	8.02e-42	-2.02823
XPNPEP2	39345	NM_003399	mRNA	4.69e-36	2.96e-37	-2.02821
NUCB2	17787	NM_005013	mRNA	1.29e-83	6.73e-86	-2.02803
HS3ST1	106152	NM_005114	mRNA	1.01e-45	4.04e-47	-2.02695
SCGB1D2	48809	NM_006551	mRNA	4.72e-25	5.22e-26	-2.02574
MAPT	59910	NM_016835	mRNA	4.59e-73	4.58e-75	-2.02332
ITM2A	51162	NM_004867	mRNA	2.03e-59	4.18e-61	-2.01877
TTC39A	100111	NM_001080494	mRNA	8.86e-41	4.47e-42	-2.01828
RAB25	74303	NM_020387	mRNA	7.96e-39	4.4e-40	-2.01574
TMEM139	34558	NM_153345	mRNA	2.9e-27	2.87e-28	-2.01215
PDE6A	26644	NM_000440	mRNA	1.19e-39	6.33e-41	-2.01155
CLDN8	8989	NM_199328	mRNA	4.1e-18	6.73e-19	-2.0115
ZNF750	36612	NM_024702	mRNA	7.33e-33	5.4e-34	-2.00869
TRMT10B	76069	NM_144964	mRNA	5.88e-61	1.11e-62	-2.00695
METTL7A	14654	NM_014033	mRNA	1.18e-67	1.53e-69	-2.00625
AHNAK	106544	NM_024060	mRNA	2.02e-55	5.09e-57	-2.00533
PHF12	69714	NM_020889	mRNA	3.8e-86	1.69e-88	-2.00382
NEXMIF	24487	NM_001008537	mRNA	2.24e-33	1.61e-34	-2.00185
PLLP	73510	NM_015993	mRNA	1.36e-48	4.75e-50	-2.00045
TREH	110119	NM_007180	mRNA	3.97e-68	5.01e-70	-1.99886
MGAT4D	28268	NM_001277353	mRNA	4.01e-25	4.42e-26	-1.99871
MUC5AC	58812	NM_001304359	mRNA	4.84e-27	4.85e-28	-1.99834
ZC3H12D	71425	NM_207360	mRNA	8.71e-62	1.58e-63	-1.99061
ALDH3B1	12865	NM_000694	mRNA	1.39e-59	2.83e-61	-1.99043
FLT3	6882	NM_004119	mRNA	2.03e-27	1.99e-28	-1.98944
PLAC9	32104	NM_001012973	mRNA	2.28e-58	4.95e-60	-1.98875
ZBTB7C	55737	NM_001039360	mRNA	4.75e-45	1.95e-46	-1.98857
SELENBP1	46345	NM_001258288	mRNA	2.24e-57	5.08e-59	-1.98488
HLA-DQB2	27107	NM_001198858	mRNA	6.46e-23	8.01e-24	-1.98464
SLC24A3	57908	NM_020689	mRNA	5.82e-47	2.19e-48	-1.98284
MORN3	87904	NM_173855	mRNA	3.69e-68	4.65e-70	-1.98056
ANGPTL1	15287	NM_004673	mRNA	7.92e-61	1.51e-62	-1.98047
PXMP2	3305	NM_018663	mRNA	4.3e-40	2.24e-41	-1.9792
C10orf99	50480	NM_207373	mRNA	3.23e-22	4.16e-23	-1.9788
MUSTN1	144	NM_205853	mRNA	1.45e-58	3.11e-60	-1.97879
ZNF662	33441	NM_207404	mRNA	2.52e-73	2.47e-75	-1.9767
S100A8	12232	NM_002964	mRNA	8.23e-40	4.34e-41	-1.97451
TPRG1	38243	NM_198485	mRNA	2.33e-38	1.32e-39	-1.97429
LRRC26	52263	NM_001013653	mRNA	1.61e-34	1.09e-35	-1.97415
FGF14	47563	NM_001321931	mRNA	7.22e-73	7.24e-75	-1.97409
SLC5A1	24622	NM_000343	mRNA	7.64e-33	5.63e-34	-1.97354
DEF6	109145	NM_022047	mRNA	2.37e-49	8.02e-51	-1.97327
LCN1	32663	NM_002297	mRNA	3.79e-14	7.93e-15	-1.97143
JCHAIN	73523	NM_144646	mRNA	1.7e-24	1.93e-25	-1.97123
ADAMTSL3	113653	NM_207517	mRNA	4.17e-33	3.03e-34	-1.96855
HIF3A	63499	NM_022462	mRNA	1.18e-39	6.28e-41	-1.96767
PRR27	155841	NM_214711	mRNA	6.47e-16	1.21e-16	-1.96667
IP6K3	105748	NM_054111	mRNA	2.32e-36	1.45e-37	-1.96556
SLC13A4	64021	NM_012450	mRNA	1.45e-62	2.5e-64	-1.96491
SPNS2	17629	NM_001124758	mRNA	2.31e-60	4.55e-62	-1.96357
CLDN10	19102	NM_006984	mRNA	3.42e-19	5.25e-20	-1.96174
TP53INP2	6099	NM_021202	mRNA	7.75e-60	1.56e-61	-1.95958
HMGB4	70718	NM_145205	mRNA	5.65e-32	4.36e-33	-1.95856
ANKRD20A3	77788	NM_001012419	mRNA	6.22e-56	1.52e-57	-1.95713
PKHD1L1	35019	NM_177531	mRNA	5.22e-34	3.62e-35	-1.95483
CEP126	51219	NM_020802	mRNA	7.24e-31	5.93e-32	-1.95469
MYEOV	38217	NM_001293291	mRNA	2.49e-29	2.21e-30	-1.95285
PAIP2B	54321	NM_020459	mRNA	1.47e-83	7.78e-86	-1.95087
SERPINB10	129245	NM_005024	mRNA	1.82e-20	2.59e-21	-1.95075
GMDS	4818	NM_001253846	mRNA	3.54e-78	2.64e-80	-1.94938
C4orf3	31333	NM_001001701	mRNA	1.47e-96	2.93e-99	-1.94725
KCNMA1	28569	NM_002247	mRNA	1.12e-33	7.91e-35	-1.94315
SFRP1	42500	NM_003012	mRNA	6.01e-29	5.43e-30	-1.94237
STEAP4	32654	NM_024636	mRNA	8.21e-26	8.76e-27	-1.94165
FAM163B	79977	NM_001080515	mRNA	1.17e-57	2.62e-59	-1.94148
BEX4	91900	NM_001080425	mRNA	2.61e-59	5.42e-61	-1.94011
SPX	59693	NM_030572	mRNA	2.21e-45	8.94e-47	-1.93974
KRT32	13321	NM_002278	mRNA	1.79e-76	1.47e-78	-1.93782
MED16	47682	NM_005481	mRNA	6.35e-78	4.82e-80	-1.93674
CFAP46	18771	NM_001200049	mRNA	2.07e-63	3.41e-65	-1.93568
DUOX1	25970	NM_017434	mRNA	1.03e-49	3.44e-51	-1.93461
PCDH11Y	97716	NM_032973	mRNA	2.26e-35	1.48e-36	-1.93289
SDR16C5	62028	NM_138969	mRNA	4.34e-23	5.33e-24	-1.93261
CCDC178	12237	NM_198995	mRNA	6.84e-56	1.67e-57	-1.93211
ENPP6	3088	NM_153343	mRNA	2.43e-29	2.16e-30	-1.93143
CTNNA3	46780	NM_013266	mRNA	4.45e-20	6.47e-21	-1.93117
C3orf20	24646	NM_032137	mRNA	2.36e-29	2.1e-30	-1.93044
FAM129B	8356	NM_022833	mRNA	2.39e-67	3.12e-69	-1.92836
SDCBP2	108304	NM_080489	mRNA	2.13e-27	2.09e-28	-1.92791
ECHDC2	20754	NM_018281	mRNA	3.42e-60	6.78e-62	-1.9267
TEC	62851	NM_003215	mRNA	3.4e-54	8.97e-56	-1.92623
CLPS	69289	NM_001832	mRNA	1.5e-33	1.07e-34	-1.92565
OR7E24	70678	NM_001079935	mRNA	4.7e-33	3.43e-34	-1.92478
EYA2	92508	NM_005244	mRNA	1.01e-47	3.68e-49	-1.92445
CLDN7	48508	NM_001307	mRNA	3.38e-27	3.35e-28	-1.92422
NDOR1	12331	NM_014434	mRNA	6.18e-49	2.13e-50	-1.92307
MYO5C	18884	NM_018728	mRNA	1.74e-37	1.03e-38	-1.92103
RAB11FIP1	25487	NM_025151	mRNA	3.58e-67	4.74e-69	-1.92053
KANK1	48199	NM_015158	mRNA	2.08e-77	1.62e-79	-1.92048
DENND2C	66924	NM_198459	mRNA	6.11e-39	3.36e-40	-1.9193
AMY1B	67524	NM_001008218	mRNA	4.85e-53	1.37e-54	-1.91814
RMND5B	31285	NM_022762	mRNA	7.49e-105	8.58e-108	-1.91767
CRYAB	1467	NM_001289807	mRNA	1.29e-45	5.16e-47	-1.91723
GNRHR	15907	NM_000406	mRNA	9.95e-28	9.59e-29	-1.91702
PGLYRP3	120434	NM_052891	mRNA	7.59e-21	1.05e-21	-1.91498
MACC1	79277	NM_182762	mRNA	1.32e-39	7.02e-41	-1.91319
ST3GAL4	124015	NM_006278	mRNA	9.73e-51	3.09e-52	-1.90861
ARHGEF10L	92658	NM_018125	mRNA	6.12e-84	3.08e-86	-1.90532
CNGA3	7286	NM_001298	mRNA	1.75e-28	1.61e-29	-1.90136
SLC16A9	37310	NM_194298	mRNA	5.05e-37	3.06e-38	-1.898
POPDC3	2366	NM_022361	mRNA	6.34e-21	8.77e-22	-1.89686
SORT1	54469	NM_002959	mRNA	2.98e-90	9.58e-93	-1.89531
LDHD	13432	NM_153486	mRNA	7.45e-41	3.74e-42	-1.89375
EPHX3	11027	NM_024794	mRNA	2.4e-50	7.75e-52	-1.89216
KRTAP4-1	64937	NM_033060	mRNA	7.49e-49	2.59e-50	-1.89126
PRRG3	99272	NM_024082	mRNA	1.99e-30	1.67e-31	-1.89044
CA3	9624	NM_005181	mRNA	1.51e-38	8.45e-40	-1.88706
PNLIPRP3	42703	NM_001011709	mRNA	4.6e-11	1.19e-11	-1.88638
SCGB3A1	82055	NM_052863	mRNA	1.92e-29	1.7e-30	-1.88412
DMRTA1	20507	NM_022160	mRNA	5.72e-26	6.05e-27	-1.88347
CES2	61964	NM_003869	mRNA	3.29e-64	5.18e-66	-1.88317
RGS7BP	14608	NM_001029875	mRNA	4.82e-72	5.03e-74	-1.88111
LYPD3	121	NM_014400	mRNA	2.46e-29	2.19e-30	-1.88078
SCUBE1	112794	NM_173050	mRNA	3.32e-38	1.89e-39	-1.87789
GFRA1	32777	NM_145793	mRNA	2.01e-48	7.09e-50	-1.87491
P2RX3	16185	NM_002559	mRNA	7.88e-34	5.51e-35	-1.87447
PACSIN1	124291	NM_001199583	mRNA	1e-45	3.99e-47	-1.87299
RHBG	10123	NM_001256395	mRNA	3.98e-49	1.36e-50	-1.87173
CLU	65044	NM_001831	mRNA	7.26e-46	2.88e-47	-1.87026
RUNDC3B	38494	NM_138290	mRNA	1.63e-40	8.3e-42	-1.86535
MMEL1	103576	NM_033467	mRNA	1.41e-44	5.93e-46	-1.86324
SLC37A1	31487	NM_001320537	mRNA	5.44e-62	9.74e-64	-1.85975
KRT15	3780	NM_002275	mRNA	2.83e-31	2.27e-32	-1.85974
SOWAHB	14282	NM_001029870	mRNA	3.21e-33	2.32e-34	-1.85967
NDRG2	16503	NM_001282211	mRNA	5.17e-92	1.42e-94	-1.85827
RGS9BP	141537	NM_207391	mRNA	7.11e-29	6.45e-30	-1.85663
KLF8	24744	NM_007250	mRNA	3.65e-64	5.79e-66	-1.85658
KCNA2	108271	NM_004974	mRNA	6.28e-29	5.68e-30	-1.85446
C6orf132	11164	NM_001164446	mRNA	1.51e-52	4.36e-54	-1.85402
MYH13	41375	NM_003802	mRNA	9.99e-59	2.14e-60	-1.85397
BCL2L15	30798	NM_001010922	mRNA	2.92e-45	1.19e-46	-1.85389
DOP1B	100834	NM_005128	mRNA	1.41e-56	3.33e-58	-1.85205
TM7SF2	60815	NM_003273	mRNA	7.58e-47	2.88e-48	-1.85146
SPATA19	94440	NM_174927	mRNA	2.11e-51	6.47e-53	-1.84877
RNF183	72615	NM_145051	mRNA	1.49e-22	1.88e-23	-1.84745
AGFG2	54983	NM_006076	mRNA	3.4e-64	5.37e-66	-1.84717
ABCB1	94388	NM_000927	mRNA	1.86e-41	9.05e-43	-1.84671
SUSD4	18935	NM_017982	mRNA	4.27e-32	3.28e-33	-1.8445
TTR	34443	NM_000371	mRNA	1.52e-22	1.92e-23	-1.84284
NTNG1	26635	NM_014917	mRNA	1.92e-44	8.12e-46	-1.84272
ESPL1	138327	NM_012291	mRNA	3.76e-42	1.77e-43	-1.8424
SLC39A2	18768	NM_014579	mRNA	1.78e-23	2.13e-24	-1.84233
ESRRG	22475	NM_206595	mRNA	1.46e-24	1.66e-25	-1.84121
RPS6KA6	4886	NM_014496	mRNA	1.19e-26	1.21e-27	-1.841
PTK6	100896	NM_001256358	mRNA	4.62e-65	6.95e-67	-1.83968
RANBP9	2009	NM_005493	mRNA	8.89e-91	2.71e-93	-1.83875
OCA2	13408	NM_000275	mRNA	3.27e-25	3.59e-26	-1.83482
SCRG1	11044	NM_007281	mRNA	4.07e-16	7.53e-17	-1.83373
AQP7	64965	NM_001170	mRNA	7.92e-55	2.04e-56	-1.83013
APOB	42005	NM_000384	mRNA	9.29e-54	2.51e-55	-1.8297
WDR3	81551	NM_006784	mRNA	7.58e-57	1.76e-58	-1.82801
RASAL1	97104	NM_004658	mRNA	5.6e-51	1.76e-52	-1.82489
ST8SIA6	7023	NM_001004470	mRNA	1.37e-28	1.26e-29	-1.82415
ERBB4	67883	NM_001042599	mRNA	2.41e-28	2.24e-29	-1.82335
GNAO1	5285	NM_020988	mRNA	2.9e-46	1.13e-47	-1.82295
CYP4X1	102312	NM_178033	mRNA	3.39e-29	3.04e-30	-1.81876
KEL	4501	NM_000420	mRNA	2.32e-26	2.4e-27	-1.81672
MAOB	33580	NM_000898	mRNA	1.57e-32	1.18e-33	-1.816
MT1G	69243	NM_005950	mRNA	9.98e-25	1.12e-25	-1.81501
KRTAP20-1	55434	NM_181615	mRNA	1.34e-64	2.08e-66	-1.81376
ALS2CL	52180	NM_147129	mRNA	2.84e-51	8.77e-53	-1.81302
FUT3	77425	NM_000149	mRNA	2.13e-37	1.27e-38	-1.81273
SULT2A1	26151	NM_003167	mRNA	1.85e-29	1.63e-30	-1.80927
TMEM154	6868	NM_152680	mRNA	1.45e-44	6.11e-46	-1.80903
PGM5	41427	NM_021965	mRNA	5.65e-75	5.07e-77	-1.80759
NFIA	15040	NM_005595	mRNA	2.97e-91	8.7e-94	-1.80553
SPATA18	10958	NM_145263	mRNA	2.8e-54	7.36e-56	-1.80315
CASTOR1	43187	NM_001037666	mRNA	1.22e-47	4.48e-49	-1.80196
NME5	42197	NM_003551	mRNA	4.19e-33	3.05e-34	-1.80182
IFI44L	1664	NM_006820	mRNA	4.16e-22	5.39e-23	1.80057
CSMD2	90066	NM_052896	mRNA	7.61e-33	5.61e-34	1.80123
CCNB2	81195	NM_004701	mRNA	5.84e-49	2.01e-50	1.80175
KDELR3	71505	NM_006855	mRNA	1.38e-45	5.55e-47	1.80354
PRR5L	28202	NM_024841	mRNA	7.51e-36	4.79e-37	1.80417
HIST1H2BL	29977	NM_003519	mRNA	1.25e-79	8.37e-82	1.80458
TFRC	75023	NM_001128148	mRNA	4.93e-68	6.28e-70	1.80609
CENPF	24600	NM_016343	mRNA	3.95e-80	2.58e-82	1.80616
WDHD1	19905	NM_007086	mRNA	5.06e-66	7.2e-68	1.81127
C1QTNF12	158877	NM_001014980	mRNA	1.5e-27	1.46e-28	1.81231
NECAB2	103046	NM_019065	mRNA	1.96e-28	1.82e-29	1.81262
PPEF1	132975	NM_006240	mRNA	2.35e-38	1.33e-39	1.8144
SCG2	38562	NM_003469	mRNA	6.08e-26	6.44e-27	1.81459
TTK	102872	NM_001166691	mRNA	7.5e-48	2.72e-49	1.81597
PLAUR	85031	NM_002659	mRNA	2.02e-55	5.09e-57	1.81692
STIL	4694	NM_003035	mRNA	5.76e-62	1.03e-63	1.81803
CXCL9	133819	NM_002416	mRNA	6.91e-24	8.13e-25	1.81855
SLC7A11	786	NM_014331	mRNA	4.54e-24	5.29e-25	1.82051
FAM89A	24374	NM_198552	mRNA	1.22e-54	3.17e-56	1.82508
CEMIP	10480	NM_018689	mRNA	1.79e-27	1.75e-28	1.82625
KIF18A	148910	NM_031217	mRNA	1.71e-41	8.31e-43	1.82676
ASPN	105985	NM_017680	mRNA	7.09e-31	5.79e-32	1.82796
MKI67	1295	NM_002417	mRNA	1.62e-43	7.17e-45	1.82821
GALNT6	99290	NM_007210	mRNA	2e-27	1.96e-28	1.82946
CENPM	31653	NM_024053	mRNA	5.21e-48	1.87e-49	1.83136
SH2D5	9549	NM_001103161	mRNA	2.94e-38	1.67e-39	1.83194
SOX11	19860	NM_003108	mRNA	1.79e-70	2.03e-72	1.83213
DSPP	8808	NM_014208	mRNA	1.32e-36	8.13e-38	1.8376
PDGFRL	42826	NM_006207	mRNA	1.72e-20	2.45e-21	1.83937
BLM	143108	NM_000057	mRNA	3.14e-54	8.27e-56	1.8409
FBN2	30923	NM_001999	mRNA	9.7e-31	7.99e-32	1.84121
RFC4	95818	NM_002916	mRNA	8.05e-63	1.37e-64	1.84146
FGF19	59347	NM_005117	mRNA	1.17e-18	1.85e-19	1.84249
EPCAM	21083	NM_002354	mRNA	1.74e-43	7.73e-45	1.84287
ANLN	49019	NM_018685	mRNA	8.86e-60	1.79e-61	1.84292
IGFL2	95013	NM_001002915	mRNA	1.26e-16	2.25e-17	1.8458
PRR9	63639	NM_001195571	mRNA	1.06e-13	2.28e-14	1.84781
MEX3A	5288	NM_001093725	mRNA	2.34e-41	1.15e-42	1.84815
PGF	80555	NM_002632	mRNA	3.22e-41	1.59e-42	1.84895
RBP1	6946	NM_002899	mRNA	5.47e-40	2.86e-41	1.84969
SPOCK3	58368	NM_001040159	mRNA	4.95e-18	8.17e-19	1.85034
DPPA2	150684	NM_138815	mRNA	2.64e-20	3.79e-21	1.85212
ULBP1	20838	NM_001317089	mRNA	1.01e-54	2.61e-56	1.85285
XKR9	16340	NM_001011720	mRNA	2.7e-34	1.85e-35	1.85421
CERCAM	40575	NM_016174	mRNA	3.3e-73	3.26e-75	1.85837
COL6A3	67167	NM_004369	mRNA	1.32e-47	4.84e-49	1.86174
EPHB2	14561	NM_017449	mRNA	3.54e-45	1.44e-46	1.8621
MSC	14715	NM_005098	mRNA	2.25e-31	1.8e-32	1.86726
CILP2	119755	NM_153221	mRNA	1.55e-43	6.85e-45	1.87386
CNGB3	1075	NM_019098	mRNA	1.59e-50	5.09e-52	1.87437
CHST1	32960	NM_003654	mRNA	1.71e-33	1.22e-34	1.87769
IL4I1	53804	NM_001258017	mRNA	9.29e-45	3.87e-46	1.87851
LAPTM4B	11501	NM_018407	mRNA	2.29e-51	7.05e-53	1.88102
MET	110044	NM_000245	mRNA	2.62e-70	2.99e-72	1.89414
TSBP1	18729	NM_006781	mRNA	5.95e-26	6.3e-27	1.89448
DRAXIN	61665	NM_198545	mRNA	1.97e-33	1.41e-34	1.8962
FAM72B	55671	NM_001100910	mRNA	1.69e-62	2.92e-64	1.90035
FOXM1	3509	NM_021953	mRNA	1.51e-81	9.24e-84	1.90052
GSDME	112467	NM_004403	mRNA	2.74e-43	1.22e-44	1.90118
MME	31012	NM_000902	mRNA	3.45e-23	4.21e-24	1.90136
TGM6	50051	NM_198994	mRNA	3.84e-77	3.04e-79	1.90299
HOXD1	74962	NM_024501	mRNA	6.33e-69	7.73e-71	1.90342
CDK1	17753	NM_001786	mRNA	4.27e-49	1.46e-50	1.91336
MARCKSL1	62270	NM_023009	mRNA	6.62e-70	7.73e-72	1.91375
UBE2T	79048	NM_014176	mRNA	8.57e-54	2.31e-55	1.91384
C16orf74	8063	NM_206967	mRNA	4.3e-48	1.54e-49	1.91518
AURKB	2017	NM_004217	mRNA	2.38e-63	3.92e-65	1.91726
DMRT2	2471	NM_006557	mRNA	6.37e-19	9.93e-20	1.91762
LHX2	6933	NM_004789	mRNA	4.75e-52	1.4e-53	1.9214
HOXA9	20612	NM_152739	mRNA	1.06e-15	2.01e-16	1.92372
PPP4R4	74792	NM_058237	mRNA	4.18e-22	5.41e-23	1.92704
APLN	47890	NM_017413	mRNA	1.45e-50	4.64e-52	1.92762
RAD54L	75976	NM_003579	mRNA	8.95e-49	3.11e-50	1.92966
TBX1	52262	NM_080647	mRNA	2.44e-27	2.4e-28	1.92989
MYBL2	44698	NM_002466	mRNA	4.97e-97	9.65e-100	1.93218
LPCAT1	13931	NM_024830	mRNA	1.12e-86	4.8e-89	1.93601
DLGAP5	10189	NM_014750	mRNA	1.07e-61	1.95e-63	1.94268
GPR176	78688	NM_007223	mRNA	7.49e-48	2.72e-49	1.9469
PIMREG	13246	NM_019013	mRNA	1.5e-50	4.81e-52	1.94812
MPP4	16787	NM_033066	mRNA	4.6e-31	3.72e-32	1.95346
CYP24A1	1976	NM_000782	mRNA	1.12e-18	1.78e-19	1.95423
RIMS2	22561	NM_001100117	mRNA	9.25e-21	1.29e-21	1.95523
GABRR1	34679	NM_001256703	mRNA	2.41e-29	2.14e-30	1.95719
DLX4	572	NM_001934	mRNA	6.24e-44	2.71e-45	1.9669
NEK2	22803	NM_002497	mRNA	1.22e-69	1.45e-71	1.96732
GLI1	63338	NM_005269	mRNA	6.48e-52	1.93e-53	1.96782
COL8A1	17770	NM_001850	mRNA	6.19e-51	1.94e-52	1.96932
SPOCK1	57039	NM_004598	mRNA	1.31e-34	8.87e-36	1.96983
CDCA3	42497	NM_031299	mRNA	5.94e-53	1.69e-54	1.9757
PRDM13	141169	NM_021620	mRNA	2.25e-30	1.89e-31	1.97939
AQP9	46155	NM_020980	mRNA	1.57e-18	2.51e-19	1.98076
HOMER3	37334	NM_001145721	mRNA	1.59e-60	3.09e-62	1.98489
TCTEX1D2	154945	NM_152773	mRNA	7.46e-39	4.12e-40	1.98608
BAMBI	77977	NM_012342	mRNA	1.44e-38	8.07e-40	1.98984
SPAG5	52230	NM_006461	mRNA	3.57e-58	7.81e-60	1.99185
ECT2	57984	NM_018098	mRNA	1.53e-79	1.03e-81	1.99817
WDR54	109654	NM_032118	mRNA	4.58e-65	6.88e-67	2.00058
HJURP	65765	NM_018410	mRNA	1.3e-59	2.64e-61	2.00616
VAX1	102015	NM_001112704	mRNA	4.55e-48	1.63e-49	2.00882
HOXC11	38665	NM_014212	mRNA	7.94e-48	2.89e-49	2.01354
IFI6	57070	NM_022873	mRNA	4.92e-62	8.78e-64	2.01614
LUM	81306	NM_002345	mRNA	8.22e-58	1.84e-59	2.01803
SNX10	40298	NM_001199835	mRNA	5.59e-44	2.42e-45	2.02326
DTL	106409	NM_016448	mRNA	3.41e-73	3.38e-75	2.02892
TMEM26	32461	NM_178505	mRNA	5.46e-43	2.47e-44	2.03455
ISG15	19519	NM_005101	mRNA	2.12e-49	7.15e-51	2.03464
FN1	12618	NM_212476	mRNA	8.07e-55	2.08e-56	2.03562
LAMB3	62949	NM_000228	mRNA	2.18e-73	2.14e-75	2.04633
LGALS1	97973	NM_002305	mRNA	1.61e-62	2.78e-64	2.04811
H2BFWT	7548	NM_001002916	mRNA	2.67e-29	2.38e-30	2.05363
SP9	60021	NM_001145250	mRNA	2.81e-27	2.78e-28	2.06476
WDR72	95613	NM_182758	mRNA	1.22e-42	5.62e-44	2.06827
SHOC1	26037	NM_173521	mRNA	1.25e-50	4e-52	2.06943
CFHR4	6035	NM_006684	mRNA	1.65e-42	7.61e-44	2.07275
ODC1	25309	NM_001287188	mRNA	5.58e-60	1.11e-61	2.07543
ONECUT2	44324	NM_004852	mRNA	4.84e-41	2.41e-42	2.0775
CYP27B1	37033	NM_000785	mRNA	5.24e-39	2.87e-40	2.07948
CDC45	138247	NM_003504	mRNA	4.43e-55	1.13e-56	2.08136
SPOCD1	73752	NM_144569	mRNA	2.92e-41	1.44e-42	2.08327
FADS1	46168	NM_013402	mRNA	2.85e-71	3.09e-73	2.08819
LOX	34244	NM_001178102	mRNA	2.45e-52	7.16e-54	2.09015
SDS	67794	NM_006843	mRNA	7.46e-45	3.1e-46	2.09535
RAD51AP1	25531	NM_006479	mRNA	2.67e-61	4.97e-63	2.09706
MEST	20571	NM_002402	mRNA	4.72e-59	9.93e-61	2.09855
ACVR1C	21820	NM_145259	mRNA	4.77e-44	2.06e-45	2.09988
CD276	46884	NM_025240	mRNA	4.08e-83	2.2e-85	2.10482
CEP55	2308	NM_018131	mRNA	1.02e-68	1.26e-70	2.10695
BUB1	39990	NM_004336	mRNA	1.01e-46	3.86e-48	2.1089
P4HA3	50318	NM_182904	mRNA	9.17e-36	5.88e-37	2.12415
CLSPN	34914	NM_022111	mRNA	8.26e-57	1.93e-58	2.13198
COL12A1	6598	NM_004370	mRNA	1.05e-64	1.62e-66	2.13295
PXDN	58560	NM_012293	mRNA	7.13e-56	1.75e-57	2.14002
MSR1	78828	NM_002445	mRNA	1.4e-28	1.29e-29	2.14091
APOE	9937	NM_000041	mRNA	6.67e-59	1.41e-60	2.144
HEY1	934	NM_012258	mRNA	5.88e-59	1.24e-60	2.14822
HOXD10	25032	NM_002148	mRNA	1.31e-68	1.63e-70	2.14915
MAGEA10	88786	NM_021048	mRNA	4.52e-17	7.89e-18	2.15268
CCL7	100715	NM_006273	mRNA	3.24e-29	2.9e-30	2.15488
CABYR	903	NM_153770	mRNA	1.86e-43	8.28e-45	2.15813
KIF2C	36303	NM_006845	mRNA	1.05e-77	8.02e-80	2.15928
AMTN	40405	NM_212557	mRNA	1.07e-18	1.69e-19	2.166
LRP12	82584	NM_013437	mRNA	2.04e-48	7.19e-50	2.16748
DCSTAMP	4573	NM_030788	mRNA	1.34e-40	6.8e-42	2.17518
TDO2	217	NM_005651	mRNA	7.71e-29	7.02e-30	2.18071
CDKN3	65195	NM_001130851	mRNA	7.17e-78	5.45e-80	2.18273
TOP2A	27762	NM_001067	mRNA	1.74e-75	1.51e-77	2.18848
SLCO1A2	15921	NM_021094	mRNA	4.87e-44	2.11e-45	2.19756
UBE2C	16011	NM_007019	mRNA	2.94e-78	2.17e-80	2.20131
BIRC5	12287	NM_001168	mRNA	1.33e-41	6.43e-43	2.20822
KIF20A	32581	NM_005733	mRNA	2.83e-88	1.08e-90	2.212
TNFRSF18	77874	NM_004195	mRNA	1.27e-46	4.87e-48	2.21205
IGF2BP1	58862	NM_006546	mRNA	3.44e-33	2.49e-34	2.21293
GTSE1	2264	NM_016426	mRNA	2.07e-90	6.57e-93	2.2151
SALL4	107626	NM_001318031	mRNA	7.81e-93	1.99e-95	2.22331
RSAD2	10580	NM_080657	mRNA	2.08e-42	9.67e-44	2.22775
TRIP13	62283	NM_004237	mRNA	1.14e-97	2.09e-100	2.23519
UCHL1	99823	NM_004181	mRNA	1.71e-36	1.06e-37	2.24771
CXCL1	16933	NM_001511	mRNA	5.51e-36	3.5e-37	2.25315
CAMK2N2	83538	NM_033259	mRNA	5.58e-60	1.11e-61	2.2543
TCF24	87034	NM_001193502	mRNA	1.93e-57	4.38e-59	2.26173
MTHFD1L	59727	NM_015440	mRNA	1.51e-73	1.46e-75	2.27315
ATP6V0D2	98346	NM_152565	mRNA	4.25e-46	1.66e-47	2.27567
KLHDC7B	25848	NM_138433	mRNA	6.14e-29	5.55e-30	2.27886
SLC24A2	50114	NM_020344	mRNA	3.42e-57	7.83e-59	2.28141
SPANXA1	56336	NM_013453	mRNA	2.78e-14	5.76e-15	2.28321
TM4SF19	84235	NM_138461	mRNA	5.33e-35	3.55e-36	2.28919
MAGEA11	106176	NM_005366	mRNA	4.05e-34	2.8e-35	2.29995
PFN2	22977	NM_002628	mRNA	2.94e-96	6.08e-99	2.31203
SLC11A1	25414	NM_000578	mRNA	4.13e-32	3.16e-33	2.31349
TTYH3	18977	NM_025250	mRNA	3.02e-90	9.76e-93	2.31683
PNPLA1	59775	NM_173676	mRNA	8.94e-30	7.74e-31	2.32123
TNFRSF12A	151282	NM_016639	mRNA	7.04e-49	2.43e-50	2.33086
CACNG4	56257	NM_014405	mRNA	3.53e-32	2.7e-33	2.33553
KIF26B	136179	NM_018012	mRNA	2.01e-107	1.8e-110	2.34036
BGN	51299	NM_001711	mRNA	6.35e-101	9.59e-104	2.35603
CDCA5	60556	NM_080668	mRNA	3.29e-64	5.19e-66	2.36062
COL2A1	42915	NM_001844	mRNA	1.53e-23	1.83e-24	2.36195
TGFBI	144564	NM_000358	mRNA	2.82e-89	9.74e-92	2.36674
FSCN1	16861	NM_003088	mRNA	4.26e-119	1.84e-122	2.37031
CBS	24369	NM_000071	mRNA	6.89e-53	1.96e-54	2.37484
SULF1	5090	NM_015170	mRNA	2.53e-66	3.53e-68	2.37834
FADS2	50606	NM_004265	mRNA	1.69e-64	2.62e-66	2.38075
MSX2	45338	NM_002449	mRNA	1.51e-41	7.31e-43	2.38135
FAM19A5	37811	NM_015381	mRNA	3.52e-45	1.44e-46	2.38695
LAMA1	45586	NM_005559	mRNA	3.23e-33	2.33e-34	2.40007
TPX2	115100	NM_012112	mRNA	5.84e-107	5.39e-110	2.40187
GPR19	130770	NM_006143	mRNA	3.79e-49	1.29e-50	2.40193
BARX1	7337	NM_021570	mRNA	1.12e-15	2.14e-16	2.4186
POTEE	74682	NM_001083538	mRNA	3.97e-38	2.27e-39	2.42243
AURKA	17953	NM_003600	mRNA	4.18e-122	1.52e-125	2.42266
FST	59828	NM_013409	mRNA	3.1e-63	5.17e-65	2.42478
BMP8B	77317	NM_001720	mRNA	5.38e-64	8.58e-66	2.42773
OLR1	30086	NM_002543	mRNA	2.26e-37	1.35e-38	2.43161
DLL3	10320	NM_016941	mRNA	4.35e-46	1.7e-47	2.43727
TNFAIP6	54732	NM_007115	mRNA	6.37e-46	2.52e-47	2.4404
SOST	62327	NM_025237	mRNA	2.18e-24	2.5e-25	2.44353
ADAMTS14	15981	NM_080722	mRNA	2.58e-55	6.5e-57	2.45329
PLAU	5078	NM_002658	mRNA	8.13e-98	1.48e-100	2.46174
POU6F2	93	NM_007252	mRNA	6.61e-48	2.38e-49	2.46699
TUBB3	16332	NM_006086	mRNA	9.19e-61	1.76e-62	2.47848
SLC44A5	40000	NM_152697	mRNA	9.55e-40	5.04e-41	2.48831
GUCA1A	55973	NM_000409	mRNA	1.16e-35	7.5e-37	2.49232
SLCO1B3	121226	NM_019844	mRNA	8.13e-22	1.07e-22	2.50768
HTR2C	69167	NM_000868	mRNA	3.7e-44	1.59e-45	2.51059
FCGR3A	69630	NM_000569	mRNA	1.91e-45	7.72e-47	2.52505
EN1	63966	NM_001426	mRNA	9.51e-56	2.35e-57	2.52859
PCSK9	20270	NM_174936	mRNA	4.55e-47	1.71e-48	2.52951
CXCL11	42718	NM_001302123	mRNA	2.73e-37	1.63e-38	2.53941
KIF14	98985	NM_014875	mRNA	4.4e-101	6.57e-104	2.55327
IL24	30792	NM_006850	mRNA	5.37e-51	1.68e-52	2.56778
CXCL10	80540	NM_001565	mRNA	1.04e-48	3.61e-50	2.57086
LAMP5	59268	NM_012261	mRNA	2.97e-41	1.46e-42	2.5732
STRA6	13491	NM_001142617	mRNA	2.97e-52	8.7e-54	2.57919
MUCL1	54760	NM_058173	mRNA	1.43e-24	1.62e-25	2.57999
SYT14	58934	NM_153262	mRNA	3.11e-46	1.21e-47	2.58852
ZIC2	5227	NM_007129	mRNA	3.87e-41	1.92e-42	2.59231
COL5A1	36801	NM_000093	mRNA	1.28e-103	1.64e-106	2.59622
IGF2BP2	113519	NM_006548	mRNA	2.57e-94	5.88e-97	2.59779
DNMT3B	17110	NM_006892	mRNA	4.97e-74	4.66e-76	2.60783
TREM1	32457	NM_018643	mRNA	3.18e-32	2.42e-33	2.60888
BCAT1	50657	NM_005504	mRNA	2.57e-68	3.21e-70	2.62565
ANO1	42801	NM_018043	mRNA	2.6e-72	2.68e-74	2.62802
CXCL6	38787	NM_002993	mRNA	6.7e-25	7.48e-26	2.64041
IGFBP3	6164	NM_001013398	mRNA	5.49e-75	4.92e-77	2.64453
STC2	28676	NM_003714	mRNA	1.6e-76	1.31e-78	2.64977
HOXC8	77797	NM_022658	mRNA	5.85e-48	2.11e-49	2.65124
CHRNA1	40759	NM_000079	mRNA	1.63e-78	1.18e-80	2.65713
MAGEA9B	122265	NM_001080790	mRNA	5.11e-17	8.95e-18	2.66176
LOXL2	79176	NM_002318	mRNA	9.68e-93	2.49e-95	2.67381
S100A7A	13783	NM_176823	mRNA	9.7e-15	1.96e-15	2.67803
NXPH4	111753	NM_007224	mRNA	3.64e-64	5.76e-66	2.68381
PTHLH	8288	NM_198965	mRNA	3.03e-56	7.26e-58	2.68864
LGR5	22391	NM_003667	mRNA	1.4e-27	1.36e-28	2.70953
SPANXC	47898	NM_022661	mRNA	1.57e-19	2.36e-20	2.71112
COL22A1	2196	NM_152888	mRNA	1.81e-38	1.02e-39	2.71299
THY1	3844	NM_006288	mRNA	8.76e-67	1.2e-68	2.72707
CCN4	24687	NM_003882	mRNA	3.49e-63	5.83e-65	2.73683
MISP	73483	NM_173481	mRNA	5.86e-46	2.32e-47	2.74308
VCAN	149237	NM_004385	mRNA	4.24e-63	7.11e-65	2.74823
INHBA	35152	NM_002192	mRNA	1.81e-108	1.54e-111	2.75784
PLAC1	48573	NM_021796	mRNA	1.43e-42	6.58e-44	2.75832
C1QTNF6	10734	NM_182486	mRNA	3.46e-88	1.33e-90	2.78444
CDSN	88244	NM_001264	mRNA	5.07e-23	6.24e-24	2.78523
MAGEA1	51338	NM_004988	mRNA	4.24e-41	2.11e-42	2.8054
COL3A1	31339	NM_000090	mRNA	1.93e-76	1.59e-78	2.8225
CA9	24211	NM_001216	mRNA	1.95e-40	9.97e-42	2.82583
CYP26A1	99366	NM_000783	mRNA	1.94e-21	2.6e-22	2.82713
DLX6	14129	NM_005222	mRNA	6.68e-48	2.41e-49	2.85634
SFRP4	14294	NM_003014	mRNA	6.89e-30	5.93e-31	2.86471
NOX4	15617	NM_016931	mRNA	5.8e-76	4.93e-78	2.92189
FNDC1	77653	NM_032532	mRNA	1.72e-67	2.22e-69	2.92847
FAP	97116	NM_001291807	mRNA	8.59e-82	5.17e-84	2.92906
TBX15	67582	NM_152380	mRNA	6.86e-64	1.1e-65	2.95642
CSF2	57010	NM_000758	mRNA	2.45e-37	1.46e-38	3.00757
C1QL4	34861	NM_001008223	mRNA	1.84e-76	1.52e-78	3.01126
TREM2	16846	NM_018965	mRNA	5.15e-72	5.4e-74	3.01245
MAGEA2	63248	NM_005361	mRNA	1.5e-27	1.46e-28	3.02399
HOXA10	89519	NM_018951	mRNA	1.27e-53	3.46e-55	3.02423
LHX5	26381	NM_022363	mRNA	6.46e-59	1.37e-60	3.0294
EVA1A	37355	NM_032181	mRNA	2.92e-55	7.38e-57	3.02949
COL5A2	51731	NM_000393	mRNA	1.86e-104	2.29e-107	3.04279
SLC5A12	22831	NM_178498	mRNA	1.44e-96	2.83e-99	3.04438
COL11A1	11239	NM_080630	mRNA	7.23e-51	2.28e-52	3.05932
IL11	43289	NM_000641	mRNA	5.53e-59	1.17e-60	3.07114
GRIN2D	27037	NM_000836	mRNA	4.92e-50	1.61e-51	3.09371
SERPINE1	24081	NM_000602	mRNA	2.97e-72	3.06e-74	3.10131
GNGT1	102873	NM_021955	mRNA	6.75e-60	1.35e-61	3.10154
PLA2G7	92968	NM_001168357	mRNA	2.93e-68	3.68e-70	3.10276
RNASE10	9261	NM_001012975	mRNA	7.24e-31	5.93e-32	3.13018
DLX1	24136	NM_178120	mRNA	2.93e-59	6.09e-61	3.13831
ADAMTS2	35016	NM_014244	mRNA	1.74e-101	2.5e-104	3.15834
NELL2	26715	NM_006159	mRNA	8.95e-63	1.53e-64	3.20237
COL1A2	45710	NM_000089	mRNA	1.33e-109	1.08e-112	3.23137
CALB1	17049	NM_004929	mRNA	2.79e-22	3.58e-23	3.24289
MAGEA3	11011	NM_005362	mRNA	1.59e-16	2.87e-17	3.26979
PLPP4	99220	NM_001030059	mRNA	9.35e-91	2.86e-93	3.38481
HOXC10	1338	NM_017409	mRNA	7.93e-63	1.35e-64	3.39931
GJB7	23630	NM_198568	mRNA	1.97e-77	1.53e-79	3.40164
PRAME	99778	NM_206953	mRNA	6.38e-51	2.01e-52	3.49138
EPYC	21703	NM_004950	mRNA	2.1e-43	9.36e-45	3.50843
WNT2	64303	NM_003391	mRNA	7.32e-57	1.7e-58	3.51628
LAMC2	27407	NM_005562	mRNA	6.06e-118	2.96e-121	3.5258
SIX4	100659	NM_017420	mRNA	1.17e-76	9.48e-79	3.5317
MAGEA12	40452	NM_005367	mRNA	2.22e-33	1.59e-34	3.57901
SHISA2	107667	NM_001007538	mRNA	2.17e-46	8.36e-48	3.58107
MMP11	7764	NM_005940	mRNA	1.95e-98	3.47e-101	3.60014
WDR66	8451	NM_144668	mRNA	1.58e-69	1.88e-71	3.60248
DLX2	132003	NM_004405	mRNA	6.2e-71	6.85e-73	3.61083
MFAP2	11775	NM_002403	mRNA	3.12e-117	1.66e-120	3.62223
ESM1	21957	NM_007036	mRNA	1.73e-79	1.18e-81	3.64475
APOC1	40411	NM_001321065	mRNA	1.24e-85	5.66e-88	3.67653
RAB3B	35752	NM_002867	mRNA	2.5e-59	5.18e-61	3.70319
COL1A1	41447	NM_000088	mRNA	1.27e-149	7.07e-154	3.70718
DNAH17	18452	NM_173628	mRNA	6.8e-60	1.37e-61	3.70811
GRP	10781	NM_002091	mRNA	8.06e-64	1.29e-65	3.76083
MMP13	38014	NM_002427	mRNA	1.1e-44	4.6e-46	3.80145
CCNA1	129720	NM_003914	mRNA	9.51e-42	4.57e-43	3.80424
CXCL8	5042	NM_000584	mRNA	8.48e-46	3.38e-47	3.8273
MAGEA4	3098	NM_002362	mRNA	1.13e-45	4.49e-47	3.83122
LRRC15	90143	NM_001135057	mRNA	1.52e-63	2.47e-65	3.83562
SIX1	37495	NM_005982	mRNA	1.55e-114	9.54e-118	3.8804
GPR158	97374	NM_020752	mRNA	9.09e-52	2.72e-53	3.92785
HMGA2	97032	NM_003483	mRNA	7.47e-84	3.82e-86	3.98741
HOXC13	68648	NM_017410	mRNA	7.77e-70	9.08e-72	3.9978
POSTN	50577	NM_006475	mRNA	1.35e-128	3.21e-132	4.06174
MMP12	30773	NM_002426	mRNA	5.31e-82	3.11e-84	4.1311
ADAMTS12	47121	NM_030955	mRNA	1.19e-118	5.51e-122	4.14012
MMP10	18968	NM_002425	mRNA	8.39e-51	2.66e-52	4.21893
ZIC5	55524	NM_033132	mRNA	5.75e-74	5.44e-76	4.27203
CST1	69686	NM_001898	mRNA	2.59e-96	5.29e-99	4.28453
HOXD11	23379	NM_021192	mRNA	3.66e-97	7.01e-100	4.30803
CTHRC1	142300	NM_138455	mRNA	1.1e-113	7.11e-117	4.34927
HOXD13	12713	NM_000523	mRNA	1.62e-58	3.49e-60	4.48757
CST2	13386	NM_001322	mRNA	6.45e-95	1.42e-97	4.60256
SPP1	25787	NM_000582	mRNA	2.05e-123	6.29e-127	4.99494
COL10A1	27261	NM_000493	mRNA	1.61e-143	1.35e-147	5.26035
MMP3	38617	NM_002422	mRNA	6.87e-85	3.28e-87	5.56925
MMP1	15713	NM_002421	mRNA	1.27e-117	6.55e-121	6.16261
