# Supplementary material for: Identification and validation of an eight-lncRNA signature that predicts prognosis in patients with esophageal squamous cell carcinoma
Source: Cell Mol Biol Lett. 2022 May 16;27:39. doi: 10.1186/s11658-022-00331-x (PMC9109328; doi:10.1186/s11658-022-00331-x)
Supplement: Supplementary file 2 — Additional file 2.Table S2. List of total PDERs after univariate cox regression analysis. [file 11658_2022_331_MOESM2_ESM.xlsx]

## Sheet: unicox-infor-sig
symbol	type	coef	exp(coef)	se(coef)	z	p
MAMDC2-AS1	lncRNA	0.349	1.42	0.119	2.92	0.00175
LINC02582	lncRNA	-0.0925	0.912	0.0324	-2.85	0.00215
LINC01749	lncRNA	-0.286	0.752	0.101	-2.84	0.0023
ADAMTS9-AS1	lncRNA	0.25	1.28	0.0906	2.76	0.00295
SSTR5-AS1	lncRNA	-0.273	0.761	0.0999	-2.73	0.00315
LINC01234	lncRNA	-0.125	0.883	0.046	-2.72	0.0033
LINC00700	lncRNA	-0.201	0.818	0.0743	-2.71	0.0034
LINC01419	lncRNA	-0.144	0.866	0.0545	-2.64	0.00415
LINC01497	lncRNA	0.25	1.28	0.0997	2.51	0.006
HOTAIR	lncRNA	0.117	1.12	0.0495	2.37	0.009
HCG27	lncRNA	-0.182	0.833	0.0785	-2.32	0.01
LINC02354	lncRNA	-0.191	0.826	0.0835	-2.29	0.011
LINC00900	lncRNA	0.155	1.17	0.0726	2.14	0.016
LINC00470	lncRNA	-0.124	0.883	0.0618	-2.01	0.0225
LINC00520	lncRNA	-0.0766	0.926	0.0412	-1.86	0.0315
LINC01800	lncRNA	-0.099	0.906	0.0554	-1.79	0.037
FAM95B1	lncRNA	-0.167	0.846	0.0948	-1.76	0.039
DLX6-AS1	lncRNA	-0.128	0.88	0.0754	-1.7	0.045
LINC00887	lncRNA	0.113	1.12	0.0668	1.69	0.0455
CASC15	lncRNA	0.18	1.2	0.107	1.68	0.046
LINC01214	lncRNA	-0.132	0.877	0.0789	-1.67	0.0475
TCL6	lncRNA	-0.107	0.899	0.0646	-1.65	0.0495
MAGEA9B	mRNA	-0.0982	0.906	0.0303	-3.24	0.0012
SLCO1B3	mRNA	-0.111	0.895	0.0355	-3.12	0.0018
NELL2	mRNA	-0.157	0.854	0.0509	-3.09	0.002
RAB25	mRNA	-0.317	0.728	0.104	-3.05	0.0023
GRHL3	mRNA	-0.207	0.813	0.0697	-2.97	0.003
SPRR2E	mRNA	-0.211	0.81	0.071	-2.97	0.003
PNPLA1	mRNA	-0.137	0.872	0.0478	-2.86	0.0042
PRR9	mRNA	-0.11	0.896	0.0388	-2.84	0.0045
SPRR2F	mRNA	-0.204	0.816	0.0721	-2.82	0.0048
MAMDC2	mRNA	0.216	1.24	0.077	2.8	0.0051
CRCT1	mRNA	-0.229	0.796	0.0839	-2.73	0.0064
KCNMA1	mRNA	0.186	1.2	0.0689	2.71	0.0068
SHISA3	mRNA	0.152	1.16	0.0561	2.71	0.0068
CST1	mRNA	0.179	1.2	0.0669	2.68	0.0074
CSTB	mRNA	-0.332	0.718	0.124	-2.67	0.0077
MAGEA11	mRNA	-0.127	0.881	0.0478	-2.65	0.008
MXD1	mRNA	-0.334	0.716	0.126	-2.65	0.0081
EXPH5	mRNA	-0.257	0.773	0.0976	-2.64	0.0084
ABLIM1	mRNA	-0.234	0.792	0.0891	-2.62	0.0087
IL18	mRNA	-0.237	0.789	0.0903	-2.62	0.0087
PGLYRP3	mRNA	-0.133	0.875	0.051	-2.61	0.0089
CFHR4	mRNA	-0.175	0.839	0.0672	-2.61	0.009
TMPRSS11E	mRNA	-0.174	0.84	0.0668	-2.61	0.0091
LDHD	mRNA	-0.162	0.85	0.0623	-2.6	0.0093
CST2	mRNA	0.167	1.18	0.0643	2.59	0.0095
PCSK2	mRNA	0.188	1.21	0.0728	2.59	0.0097
SPRR2A	mRNA	-0.211	0.81	0.0817	-2.58	0.0098
ANO1	mRNA	0.224	1.25	0.087	2.57	0.01
DEGS2	mRNA	-0.288	0.75	0.113	-2.55	0.011
GALNT16	mRNA	0.199	1.22	0.078	2.55	0.011
POF1B	mRNA	-0.102	0.903	0.04	-2.54	0.011
RAB9B	mRNA	0.198	1.22	0.0775	2.56	0.011
SERPINB12	mRNA	-0.133	0.876	0.0523	-2.54	0.011
SPRR2D	mRNA	-0.207	0.813	0.0823	-2.52	0.012
C6orf132	mRNA	-0.286	0.752	0.114	-2.5	0.013
CALB1	mRNA	-0.0648	0.937	0.026	-2.49	0.013
CEACAM1	mRNA	-0.258	0.773	0.104	-2.48	0.013
LCN1	mRNA	0.238	1.27	0.097	2.45	0.014
KLK11	mRNA	-0.156	0.856	0.0638	-2.44	0.015
SLPI	mRNA	-0.133	0.875	0.0545	-2.44	0.015
ASB5	mRNA	0.132	1.14	0.0552	2.4	0.017
CNFN	mRNA	-0.191	0.826	0.0802	-2.38	0.017
STUM	mRNA	0.16	1.17	0.0677	2.36	0.018
FAM89A	mRNA	-0.223	0.8	0.0948	-2.35	0.019
RNASE7	mRNA	-0.125	0.883	0.0534	-2.34	0.019
MAGEA4	mRNA	-0.0831	0.92	0.0356	-2.33	0.02
SYNPO2	mRNA	0.135	1.14	0.0581	2.32	0.02
MORN5	mRNA	0.16	1.17	0.0694	2.3	0.021
SPRR2B	mRNA	-0.125	0.883	0.054	-2.32	0.021
FAM25A	mRNA	-0.19	0.827	0.0835	-2.28	0.023
HMGB4	mRNA	-0.164	0.848	0.0724	-2.27	0.023
PTGIS	mRNA	0.104	1.11	0.0458	2.28	0.023
C4orf3	mRNA	-0.437	0.646	0.193	-2.26	0.024
PXMP2	mRNA	-0.188	0.829	0.0831	-2.26	0.024
SPACA4	mRNA	-0.148	0.863	0.0652	-2.26	0.024
CILP	mRNA	0.106	1.11	0.0473	2.24	0.025
PAIP2B	mRNA	-0.282	0.754	0.126	-2.24	0.025
CA9	mRNA	-0.112	0.894	0.0504	-2.23	0.026
EPS8L1	mRNA	-0.238	0.788	0.107	-2.23	0.026
KCNA7	mRNA	-0.129	0.879	0.0583	-2.22	0.026
MAFA	mRNA	-0.162	0.851	0.0725	-2.23	0.026
MUC15	mRNA	-0.124	0.884	0.0557	-2.22	0.026
PCDH11Y	mRNA	-0.157	0.854	0.0709	-2.22	0.026
IGFL2	mRNA	-0.0927	0.911	0.0419	-2.21	0.027
TTC39A	mRNA	-0.175	0.84	0.0789	-2.21	0.027
COL22A1	mRNA	0.102	1.11	0.0462	2.2	0.028
ADAMTSL3	mRNA	0.131	1.14	0.06	2.19	0.029
CDSN	mRNA	-0.0712	0.931	0.0326	-2.18	0.029
PLAU	mRNA	0.33	1.39	0.151	2.19	0.029
SLC13A4	mRNA	-0.29	0.749	0.134	-2.16	0.03
SLC5A1	mRNA	-0.136	0.873	0.0627	-2.17	0.03
S100P	mRNA	-0.131	0.877	0.0606	-2.16	0.031
ANO5	mRNA	0.139	1.15	0.0649	2.15	0.032
KPRP	mRNA	-0.188	0.828	0.0881	-2.14	0.032
MAGEA1	mRNA	-0.0943	0.91	0.0442	-2.13	0.033
SERPINB2	mRNA	-0.105	0.9	0.0498	-2.11	0.035
SLC16A9	mRNA	-0.131	0.877	0.0622	-2.1	0.035
GNGT1	mRNA	0.133	1.14	0.0634	2.1	0.036
GPR45	mRNA	-0.119	0.888	0.0572	-2.08	0.038
PPEF1	mRNA	0.129	1.14	0.0625	2.06	0.039
KLF8	mRNA	-0.214	0.807	0.104	-2.05	0.04
ANXA1	mRNA	-0.202	0.817	0.0992	-2.03	0.042
SCN7A	mRNA	0.0963	1.1	0.0476	2.02	0.043
ZNF750	mRNA	-0.155	0.856	0.0767	-2.02	0.043
MAGEA10	mRNA	-0.0719	0.931	0.0357	-2.01	0.044
SBSN	mRNA	-0.14	0.87	0.0695	-2.01	0.044
LAMP5	mRNA	0.126	1.13	0.0628	2	0.045
S100A7A	mRNA	-0.054	0.947	0.0269	-2.01	0.045
MISP	mRNA	-0.114	0.892	0.0571	-2	0.046
ASPG	mRNA	-0.14	0.869	0.0708	-1.99	0.047
CFTR	mRNA	-0.114	0.893	0.0576	-1.97	0.048
SASH1	mRNA	-0.242	0.785	0.123	-1.97	0.049
