# Supplementary material for: Identification and validation of an eight-lncRNA signature that predicts prognosis in patients with esophageal squamous cell carcinoma
Source: Cell Mol Biol Lett. 2022 May 16;27:39. doi: 10.1186/s11658-022-00331-x (PMC9109328; doi:10.1186/s11658-022-00331-x)
Supplement: Supplementary file 3 — Additional file 3.Table S3. List of optial feature genes. [file 11658_2022_331_MOESM3_ESM.xlsx]

## Sheet: 11
symbol	ID	acc.ver	type	FDR	Pvalue	LogFC
ADAMTS9-AS1	48300	NR_110150	lncRNA	7.8e-92	2.2e-94	-3.67819
LINC01497	28267	NR_110874	lncRNA	1.76e-51	5.37e-53	-2.4538
LINC01800	82683	NR_110224	lncRNA	4.47e-26	4.7e-27	-2.21645
LINC00700	58001	NR_040253	lncRNA	1.75e-37	1.04e-38	-1.94823
FAM95B1	25318	NR_026759	lncRNA	8.78e-39	4.86e-40	-1.66835
MAMDC2-AS1	29700	NR_040076	lncRNA	3.41e-53	9.54e-55	-1.6546
LINC01749	1822	NR_033370	lncRNA	1.89e-40	9.68e-42	-1.59856
SSTR5-AS1	26739	NR_027242	lncRNA	1.94e-42	9.03e-44	-1.57835
CASC15	9087	NR_015410	lncRNA	1.28e-42	5.89e-44	1.52877
DLX6-AS1	2025	NR_015448	lncRNA	7.52e-41	3.78e-42	1.7088
LINC00520	25565	NR_026796	lncRNA	3.9e-17	6.79e-18	1.78374
HOTAIR	7347	NR_003716	lncRNA	6.27e-27	6.32e-28	1.85275
LINC00470	26648	NR_023925	lncRNA	8.05e-38	4.68e-39	2.07292
