# Supplementary material for: Identification and validation of an eight-lncRNA signature that predicts prognosis in patients with esophageal squamous cell carcinoma
Source: Cell Mol Biol Lett. 2022 May 16;27:39. doi: 10.1186/s11658-022-00331-x (PMC9109328; doi:10.1186/s11658-022-00331-x)
Supplement: Supplementary file 4 — Additional file 4.Table S4. Summary of patients in high- and low-risk groups. [file 11658_2022_331_MOESM4_ESM.xlsx]

## Sheet: GSE53625-RS
symbol	time	death	RS	status
GSM1297240	72.6333	0	-3.46287	0
GSM1297030	51.2	0	-3.37001	0
GSM1297312	62.8667	0	-3.33184	0
GSM1296964	11.0667	1	-3.23874	0
GSM1297238	72.5333	0	-3.19454	0
GSM1297108	60.9667	0	-3.1371	0
GSM1297004	54.7333	0	-3.02837	0
GSM1297248	63.2667	0	-3.02506	0
GSM1297244	24.6667	1	-3.02107	0
GSM1296972	10.9667	1	-2.89577	0
GSM1297036	39.5	1	-2.88958	0
GSM1297254	63.0667	1	-2.88705	0
GSM1297010	54.1	0	-2.88426	0
GSM1297028	51.3	0	-2.88324	0
GSM1297052	32.0667	1	-2.88058	0
GSM1296974	57.6	0	-2.80038	0
GSM1297216	61.6	0	-2.7933	0
GSM1297236	60.5	0	-2.76605	0
GSM1296988	56.6333	0	-2.75148	0
GSM1297198	32.2	1	-2.68837	0
GSM1297026	1.66667	1	-2.67062	0
GSM1297046	50.1667	0	-2.65592	0
GSM1297268	68.2	0	-2.64323	0
GSM1296990	56.6333	0	-2.63113	0
GSM1297126	21.2667	1	-2.62369	0
GSM1297226	5.06667	1	-2.62273	0
GSM1296980	57.2667	0	-2.62253	0
GSM1297262	69.6333	0	-2.61994	0
GSM1297256	70.0667	0	-2.61258	0
GSM1297218	64	0	-2.60357	0
GSM1297258	72.1333	0	-2.5974	0
GSM1296986	5.7	1	-2.59676	0
GSM1297288	14.3667	1	-2.57363	0
GSM1297300	48.7667	1	-2.56556	0
GSM1297156	34.1667	1	-2.55144	0
GSM1297234	60.7667	0	-2.53563	0
GSM1297292	65.5	0	-2.53371	0
GSM1297116	61.3	0	-2.53207	0
GSM1296978	57.3667	0	-2.52468	0
GSM1297002	13.1667	1	-2.51177	0
GSM1297232	61.8333	0	-2.50861	0
GSM1296994	55.6667	0	-2.50332	0
GSM1297242	35.0333	1	-2.50238	0
GSM1297290	65.1667	0	-2.49828	0
GSM1296998	25.4667	1	-2.48562	0
GSM1297260	12	1	-2.47652	0
GSM1296958	58.2	0	-2.47061	0
GSM1297124	60.5667	0	-2.46853	0
GSM1297274	68	0	-2.4678	0
GSM1297306	4.2	1	-2.46178	0
GSM1297012	16.0333	1	-2.45748	0
GSM1297212	60.6333	0	-2.45698	0
GSM1297072	39.8333	1	-2.44452	0
GSM1297296	26.5	1	-2.44329	0
GSM1297266	68.7	0	-2.43735	0
GSM1297144	17.5	1	-2.42605	0
GSM1297054	25.1667	1	-2.41977	0
GSM1297130	69.9667	0	-2.41881	0
GSM1297076	60.3	0	-2.40407	0
GSM1297230	21.9333	1	-2.38942	0
GSM1297182	6.63333	1	-2.38395	0
GSM1297006	18.0667	1	-2.36043	0
GSM1296966	55.2667	0	-2.35544	0
GSM1297200	62.9333	0	-2.35352	0
GSM1297120	12.5667	1	-2.34925	0
GSM1297146	6.2	1	-2.3448	0
GSM1297044	50.6	0	-2.33838	0
GSM1297080	34.6667	1	-2.32276	0
GSM1297122	24.4333	1	-2.31851	0
GSM1297086	61.3333	0	-2.31752	0
GSM1297014	52.9333	0	-2.30293	0
GSM1297040	8.5	1	-2.29886	0
GSM1297294	64.1333	0	-2.29551	0
GSM1297272	68	0	-2.25839	0
GSM1297118	61.2	0	-2.2571	0
GSM1296976	57.5333	0	-2.25659	0
GSM1297162	22.1333	1	-2.24405	0
GSM1297134	12.2333	1	-2.23362	0
GSM1296996	6.26667	1	-2.21955	0
GSM1297082	60.9667	0	-2.21954	0
GSM1297206	62.4667	0	-2.21927	0
GSM1296960	39.1667	1	-2.20629	0
GSM1296968	55.2667	0	-2.19107	0
GSM1296992	56.1333	0	-2.17963	0
GSM1297038	19.1667	1	-2.17057	0
GSM1296982	57.2333	0	-2.16133	0
GSM1297166	61.3667	0	-2.15806	0
GSM1297208	24.8	1	-2.14777	0
GSM1297280	13.4667	1	-2.1474	0
GSM1297102	61.9	0	-2.13549	0
GSM1297060	11.4	1	-2.13493	1
GSM1297136	9	1	-2.13219	1
GSM1297188	60.2	0	-2.11114	1
GSM1297204	37.1667	1	-2.09076	1
GSM1297278	19.2667	1	-2.08801	1
GSM1297062	48.0333	0	-2.07999	1
GSM1297008	36.3	1	-2.07648	1
GSM1297140	21.2333	1	-2.06145	1
GSM1297270	68.6	0	-2.04672	1
GSM1297112	31.5	1	-2.0419	1
GSM1297286	17.4333	1	-2.03535	1
GSM1297084	15.4333	1	-2.035	1
GSM1297298	65.2667	0	-2.01223	1
GSM1297142	45.8333	1	-2.01069	1
GSM1297100	21.4333	1	-1.99889	1
GSM1297058	48.4333	0	-1.9878	1
GSM1297066	6	1	-1.98294	1
GSM1297148	61.9333	0	-1.98013	1
GSM1297160	25.7333	1	-1.96492	1
GSM1297282	65.8667	0	-1.9641	1
GSM1296970	29.7	1	-1.96279	1
GSM1297224	10.5667	1	-1.95345	1
GSM1297196	4.9	1	-1.94944	1
GSM1297048	24.4667	1	-1.9455	1
GSM1297056	6.63333	1	-1.91608	1
GSM1297302	9.76667	1	-1.91555	1
GSM1297110	61	0	-1.91534	1
GSM1297064	47.9333	0	-1.90484	1
GSM1297042	17.9	1	-1.89834	1
GSM1297088	38.5333	1	-1.87172	1
GSM1297128	16.8333	1	-1.86098	1
GSM1297170	6.33333	1	-1.83773	1
GSM1297078	27.5667	1	-1.82649	1
GSM1297310	63.5333	0	-1.8241	1
GSM1297172	1.43333	1	-1.81935	1
GSM1297246	59.1333	1	-1.81288	1
GSM1297068	39.1667	1	-1.80523	1
GSM1297228	21.5333	1	-1.78449	1
GSM1297210	62.4667	0	-1.78056	1
GSM1297070	29.8667	1	-1.76311	1
GSM1297032	51.1	0	-1.75764	1
GSM1297098	7.8	1	-1.75502	1
GSM1297016	52.7	0	-1.73809	1
GSM1297168	15.6	1	-1.73632	1
GSM1297114	60.6333	0	-1.73236	1
GSM1297024	8.76667	1	-1.70288	1
GSM1297220	0.633333	1	-1.69069	1
GSM1296962	57.7333	0	-1.68454	1
GSM1297104	9.03333	1	-1.66357	1
GSM1297202	62.9667	0	-1.65301	1
GSM1297214	19.2	1	-1.64453	1
GSM1297252	10.4667	1	-1.64131	1
GSM1297018	8.46667	1	-1.64123	1
GSM1297074	44.9333	1	-1.64012	1
GSM1296984	13	1	-1.60003	1
GSM1297150	24.4	1	-1.59204	1
GSM1297180	60.9	0	-1.58774	1
GSM1297050	49.4333	0	-1.56798	1
GSM1296956	11.6333	1	-1.5337	1
GSM1297152	60.7333	0	-1.52802	1
GSM1297308	25.1667	1	-1.5235	1
GSM1297020	4.36667	1	-1.52154	1
GSM1297190	47.1667	1	-1.51673	1
GSM1297174	8.26667	1	-1.51597	1
GSM1297000	10.2	1	-1.49568	1
GSM1297222	63.4	0	-1.4759	1
GSM1297132	32.4667	1	-1.46225	1
GSM1297138	3.83333	1	-1.45954	1
GSM1297090	23.2667	1	-1.45768	1
GSM1297264	13	1	-1.44834	1
GSM1297192	8.53333	1	-1.44772	1
GSM1297284	11.5	1	-1.44375	1
GSM1297096	10.0333	1	-1.42441	1
GSM1297158	9.76667	1	-1.38415	1
GSM1297106	42.0333	1	-1.34935	1
GSM1297164	61.3667	0	-1.34315	1
GSM1297176	22.4	1	-1.29677	1
GSM1297276	0.1	1	-1.29113	1
GSM1297094	23.1333	1	-1.23526	1
GSM1297178	22.7	1	-1.2253	1
GSM1297186	56.2333	1	-1.21519	1
GSM1297022	52.0333	0	-1.17254	1
GSM1297184	6.66667	1	-1.02157	1
GSM1297154	15.8667	1	-0.992672	1
GSM1297034	11.4	1	-0.9665	1
GSM1297250	8.36667	1	-0.91711	1
GSM1297304	5.83333	1	-0.852182	1
GSM1297194	13	1	-0.439827	1
GSM1297092	11	1	-0.201861	1

## Sheet: TCGA-RS
gene	time	OS	RS	status
TCGA-LN-A49S-01	13.3333	0	-0.428888	0
TCGA-IG-A97H-01	14.7	0	-0.360978	0
TCGA-LN-A4A3-01	12.9333	0	-0.314848	0
TCGA-L5-A8NQ-01	21.6667	1	-0.294465	0
TCGA-JY-A6FA-01	45.3667	1	-0.280994	0
TCGA-Z6-AAPN-01	2.7	0	-0.272153	0
TCGA-IG-A50L-01	0.533333	0	-0.263158	0
TCGA-LN-A49O-01	13.6	0	-0.249987	0
TCGA-L5-A4OM-01	48.6	1	-0.241812	0
TCGA-VR-A8EP-01	27.4667	0	-0.215688	0
TCGA-L5-A88Z-01	7.5	0	-0.205514	0
TCGA-LN-A7HW-01	12.1667	0	-0.201568	0
TCGA-LN-A7HV-01	10.6667	0	-0.20074	0
TCGA-JY-A93F-01	24.3667	0	-0.199155	0
TCGA-VR-A8ER-01	12.6	1	-0.181822	0
TCGA-VR-A8Q7-01	53	0	-0.178477	0
TCGA-IG-A6QS-01	10.1	1	-0.178223	0
TCGA-Z6-A8JE-01	2.13333	0	-0.174482	0
TCGA-LN-A8I0-01	13.5667	0	-0.173579	0
TCGA-LN-A49Y-01	12.6333	0	-0.162917	0
TCGA-LN-A4A4-01	12.7667	0	-0.160238	0
TCGA-VR-A8EO-01	26.1667	0	-0.152346	0
TCGA-LN-A7HZ-01	13.3667	0	-0.149254	0
TCGA-S8-A6BW-01	20.6667	0	-0.143708	0
TCGA-JY-A6FG-01	42.1	1	-0.129156	0
TCGA-LN-A4A1-01	12.7667	0	-0.126953	0
TCGA-L5-A88W-01	25.4667	1	-0.12215	0
TCGA-LN-A7HX-01	12.4	0	-0.122021	0
TCGA-LN-A8HZ-01	12.5	0	-0.106846	0
TCGA-IG-A3QL-01	35.7	0	-0.105097	0
TCGA-Z6-A8JD-01	3.46667	0	-0.102922	0
TCGA-LN-A5U7-01	25.6	0	-0.102281	0
TCGA-XP-A8T8-01	14.5667	0	-0.101628	0
TCGA-IG-A3I8-01	33.7333	0	-0.0922836	0
TCGA-IG-A8O2-01	4.73333	1	-0.0896996	0
TCGA-VR-A8EU-01	18.5667	1	-0.0822411	0
TCGA-IG-A3YC-01	20.4	0	-0.0796057	0
TCGA-LN-A4A8-01	15.7333	0	-0.0732421	0
TCGA-Z6-A9VB-01	1.33333	0	-0.0729909	0
TCGA-VR-A8EW-01	8.23333	1	-0.0725188	0
TCGA-LN-A49M-01	12.8333	0	-0.0721102	1
TCGA-LN-A49U-01	15.5667	0	-0.0707104	1
TCGA-LN-A4MQ-01	12.5	0	-0.0701501	1
TCGA-VR-A8EY-01	34.1667	0	-0.0655241	1
TCGA-IG-A97I-01	12.3333	0	-0.0654086	1
TCGA-LN-A9FQ-01	13.0333	0	-0.0625969	1
TCGA-VR-A8EX-01	28.5	1	-0.0580991	1
TCGA-L7-A56G-01	11	1	-0.0496057	1
TCGA-L5-A43J-01	4.36667	1	-0.0451878	1
TCGA-LN-A5U5-01	4.53333	1	-0.0448687	1
TCGA-L5-A8NK-01	13.7333	0	-0.0445756	1
TCGA-IG-A51D-01	17.2667	0	-0.0394045	1
TCGA-V5-AASV-01	15.5667	0	-0.0311856	1
TCGA-LN-A5U6-01	12.5	0	-0.0308436	1
TCGA-LN-A9FR-01	12.4333	0	-0.0241854	1
TCGA-VR-AA7I-01	16.1333	1	-0.0184467	1
TCGA-VR-AA4G-01	18.3	0	-0.0164661	1
TCGA-XP-A8T6-01	25.4333	1	-0.00868363	1
TCGA-LN-A7HY-01	12.2	0	-0.00584239	1
TCGA-KH-A6WC-01	6.36667	0	0.0053244	1
TCGA-LN-A49P-01	12.5	0	0.00738289	1
TCGA-IG-A4P3-01	18.9	1	0.012371	1
TCGA-LN-A49W-01	13.4333	0	0.0167385	1
TCGA-IG-A625-01	13	1	0.0226917	1
TCGA-JY-A6FD-01	68.9667	0	0.0378804	1
TCGA-IG-A5S3-01	23.7333	0	0.0539737	1
TCGA-IG-A3YB-01	2.66667	0	0.055984	1
TCGA-LN-A49X-01	12.8	0	0.0647234	1
TCGA-LN-A8I1-01	13.3667	0	0.101822	1
TCGA-IG-A5B8-01	0.8	1	0.102071	1
TCGA-LN-A9FO-01	0.133333	0	0.102213	1
TCGA-L5-A88S-01	15.7	0	0.127528	1
TCGA-IG-A3YA-01	21.0667	0	0.144128	1
TCGA-VR-A8EZ-01	18.4333	1	0.162024	1
TCGA-V5-A7RC-01	3.46667	1	0.175484	1
TCGA-LN-A4A5-01	22.7	1	0.18449	1
TCGA-VR-A8ET-01	1.56667	1	0.229883	1
TCGA-LN-A4A9-01	11.7	1	0.281643	1
TCGA-LN-A9FP-01	12.2	0	0.400233	1
TCGA-JY-A6FE-01	3.73333	1	0.597653	1
