# Supplementary material for: Identification and validation of an eight-lncRNA signature that predicts prognosis in patients with esophageal squamous cell carcinoma
Source: Cell Mol Biol Lett. 2022 May 16;27:39. doi: 10.1186/s11658-022-00331-x (PMC9109328; doi:10.1186/s11658-022-00331-x)
Supplement: Supplementary file 5 — Additional file 5.Table S5. List of lncRNA signature and corresponding connection pairs. [file 11658_2022_331_MOESM5_ESM.xlsx]

## Sheet: cor1
lncRNA	mRNA	PCC
ADAMTS9-AS1	COL22A1	0.601451
ADAMTS9-AS1	CST1	0.641221
ADAMTS9-AS1	CST2	0.664665
ADAMTS9-AS1	PPEF1	0.665331
ADAMTS9-AS1	GNGT1	0.700662
ADAMTS9-AS1	LAMP5	0.785362
ADAMTS9-AS1	GALNT16	0.822336
ADAMTS9-AS1	CILP	0.824133
ADAMTS9-AS1	ADAMTSL3	0.831606
ADAMTS9-AS1	MORN5	0.921998
ADAMTS9-AS1	PCSK2	0.922748
ADAMTS9-AS1	MAMDC2	0.92919
ADAMTS9-AS1	ANO5	0.934799
ADAMTS9-AS1	SCN7A	0.945833
ADAMTS9-AS1	STUM	0.969192
ADAMTS9-AS1	KCNMA1	0.975394
ADAMTS9-AS1	RAB9B	0.988624
ADAMTS9-AS1	SHISA3	0.995598
ADAMTS9-AS1	ASB5	0.995857
ADAMTS9-AS1	PTGIS	0.624637
ADAMTS9-AS1	SYNPO2	0.631453
DLX6-AS1	GNGT1	0.602342
DLX6-AS1	CFTR	0.603322
DLX6-AS1	PNPLA1	0.609697
DLX6-AS1	PAIP2B	0.634592
DLX6-AS1	NELL2	0.635383
DLX6-AS1	RAB25	0.641783
DLX6-AS1	SLCO1B3	0.647248
DLX6-AS1	CFHR4	0.654304
DLX6-AS1	SERPINB12	0.659843
DLX6-AS1	FAM89A	0.663268
DLX6-AS1	MAGEA10	0.665337
DLX6-AS1	MAGEA11	0.689804
DLX6-AS1	CALB1	0.69213
DLX6-AS1	SLC16A9	0.717853
DLX6-AS1	MAGEA1	0.725598
DLX6-AS1	MAGEA9B	0.73917
DLX6-AS1	MAGEA4	0.752432
LINC00470	SERPINB12	0.602349
LINC00470	LDHD	0.603638
LINC00470	MISP	0.60385
LINC00470	GNGT1	0.605971
LINC00470	SPRR2B	0.607962
LINC00470	PPEF1	0.614545
LINC00470	GPR45	0.623417
LINC00470	PRR9	0.624511
LINC00470	ASPG	0.630159
LINC00470	S100A7A	0.6309
LINC00470	CRCT1	0.63114
LINC00470	GRHL3	0.636203
LINC00470	HMGB4	0.637697
LINC00470	MUC15	0.641046
LINC00470	ZNF750	0.642005
LINC00470	EXPH5	0.648708
LINC00470	IGFL2	0.650647
LINC00470	MAFA	0.652578
LINC00470	TTC39A	0.653709
LINC00470	KCNA7	0.660264
LINC00470	FAM89A	0.665628
LINC00470	RAB25	0.670839
LINC00470	SPACA4	0.676964
LINC00470	SLCO1B3	0.691883
LINC00470	CALB1	0.703221
LINC00470	MAGEA9B	0.765179
LINC00470	CFHR4	0.779842
LINC00470	MAGEA10	0.807035
LINC00470	NELL2	0.823184
LINC00470	MAGEA11	0.871428
LINC00470	MAGEA4	0.8787
LINC00470	MAGEA1	0.894678
LINC00520	LCN1	0.609523
LINC00520	SASH1	0.609658
LINC00520	KLF8	0.623074
LINC00520	MAGEA10	0.624732
LINC00520	SLC13A4	0.651365
LINC00520	C6orf132	0.65937
LINC00520	MAGEA4	0.662601
LINC00520	MAGEA1	0.670995
LINC00520	CFHR4	0.685259
LINC00520	EXPH5	0.690199
LINC00520	PLAU	0.75243
LINC00520	POF1B	0.757601
LINC00520	DEGS2	0.760961
LINC00520	S100P	0.767266
LINC00520	CSTB	0.767372
LINC00520	PPEF1	0.77725
LINC00520	ABLIM1	0.783295
LINC00520	NELL2	0.788627
LINC00520	ANXA1	0.790532
LINC00520	IL18	0.79759
LINC00520	SERPINB12	0.798261
LINC00520	MAFA	0.809435
LINC00520	MISP	0.810199
LINC00520	MAGEA11	0.811115
LINC00520	LDHD	0.813593
LINC00520	TMPRSS11E	0.822299
LINC00520	SLCO1B3	0.844686
LINC00520	RAB25	0.847262
LINC00520	MUC15	0.848747
LINC00520	C4orf3	0.854186
LINC00520	SLC5A1	0.861572
LINC00520	TTC39A	0.869553
LINC00520	FAM89A	0.873726
LINC00520	EPS8L1	0.888302
LINC00520	MXD1	0.888878
LINC00520	SPRR2A	0.907498
LINC00520	SPRR2F	0.913271
LINC00520	CA9	0.917683
LINC00520	SPRR2D	0.918133
LINC00520	KPRP	0.919485
LINC00520	SERPINB2	0.919873
LINC00520	PRR9	0.926891
LINC00520	PNPLA1	0.92905
LINC00520	PGLYRP3	0.929832
LINC00520	CNFN	0.936334
LINC00520	CRCT1	0.94148
LINC00520	FAM25A	0.951226
LINC00520	KLK11	0.963081
LINC00520	SPRR2B	0.96406
LINC00520	KCNA7	0.96791
LINC00520	SPRR2E	0.969599
LINC00520	SBSN	0.974169
LINC00520	CALB1	0.975377
LINC00520	PXMP2	0.976554
LINC00520	SLPI	0.984122
LINC00520	SPACA4	0.98966
LINC00520	S100A7A	0.996034
LINC00520	ASPG	0.61696
LINC00520	GRHL3	0.628789
LINC00520	ZNF750	0.631089
LINC00520	CDSN	0.631536
LINC00520	HMGB4	0.634672
LINC00520	GPR45	0.655958
LINC00520	IGFL2	0.683263
LINC00520	RNASE7	0.686855
LINC01497	SLPI	0.600322
LINC01497	PRR9	0.605639
LINC01497	SCN7A	0.608716
LINC01497	ZNF750	0.609736
LINC01497	PLAU	0.616236
LINC01497	SASH1	0.631491
LINC01497	S100A7A	0.640393
LINC01497	ASPG	0.667555
LINC01497	KCNA7	0.675051
LINC01497	CFHR4	0.687023
LINC01497	ASB5	0.704318
LINC01497	RAB25	0.705527
LINC01497	GNGT1	0.716375
LINC01497	KCNMA1	0.717318
LINC01497	IGFL2	0.721856
LINC01497	HMGB4	0.727078
LINC01497	EXPH5	0.729547
LINC01497	PTGIS	0.750694
LINC01497	MISP	0.752151
LINC01497	MORN5	0.754725
LINC01497	CILP	0.76718
LINC01497	SPACA4	0.785925
LINC01497	SHISA3	0.797074
LINC01497	PCSK2	0.845398
LINC01497	LAMP5	0.865483
LINC01497	ANO5	0.866693
LINC01497	RAB9B	0.893773
LINC01497	PPEF1	0.636202
LINC01749	CFTR	0.628523
LINC01749	MAGEA11	0.638077
LINC01749	SLC16A9	0.652284
LINC01749	CEACAM1	0.711324
LINC01749	MISP	0.741936
LINC01749	KLF8	0.743496
LINC01749	SASH1	0.74709
LINC01749	NELL2	0.751458
LINC01749	LDHD	0.797451
LINC01749	FAM89A	0.807847
LINC01749	POF1B	0.81958
LINC01749	SLCO1B3	0.821203
LINC01749	EXPH5	0.835339
LINC01749	CALB1	0.83778
LINC01749	IL18	0.855211
LINC01749	MAFA	0.858739
LINC01749	CA9	0.863106
LINC01749	SERPINB12	0.876125
LINC01749	S100P	0.881405
LINC01749	IGFL2	0.885519
LINC01749	SLC5A1	0.913024
LINC01749	SLC13A4	0.920472
LINC01749	SPACA4	0.945735
LINC01749	TMPRSS11E	0.978378
LINC01749	MUC15	0.97911
LINC01749	PNPLA1	0.981547
LINC01749	TTC39A	0.994574
LINC01749	RAB25	0.996197
LINC01749	C6orf132	0.998594
LINC01749	S100A7A	0.604755
LINC01749	ABLIM1	0.609831
LINC01749	C4orf3	0.632438
LINC01749	CDSN	0.634191
LINC01749	ASPG	0.658407
LINC01749	PRR9	0.661634
LINC01749	DEGS2	0.674319
LINC01749	KLK11	0.677847
LINC01749	RNASE7	0.683259
LINC01749	SERPINB2	0.684062
LINC01749	PGLYRP3	0.616874
LINC01749	KPRP	0.632821
LINC01749	EPS8L1	0.640629
LINC01749	ZNF750	0.642074
LINC01749	ANXA1	0.646552
LINC01749	SLPI	0.650297
LINC01749	CSTB	0.670323
LINC01749	HMGB4	0.689424
LINC01749	CRCT1	0.697304
LINC01749	MXD1	0.698864
LINC01749	PXMP2	0.700662
LINC01749	GRHL3	0.708583
LINC01749	FAM25A	0.726548
LINC01749	SPRR2F	0.730998
LINC01749	SPRR2E	0.733461
LINC01749	SPRR2A	0.737695
LINC01749	SPRR2D	0.741816
LINC01749	SPRR2B	0.746468
LINC01749	CNFN	0.762368
LINC01749	KCNA7	0.781913
LINC01749	SBSN	0.781961
LINC01749	GPR45	0.801227
MAMDC2-AS1	GNGT1	0.680866
MAMDC2-AS1	GALNT16	0.685008
MAMDC2-AS1	PPEF1	0.701662
MAMDC2-AS1	MORN5	0.734607
MAMDC2-AS1	PCSK2	0.74166
MAMDC2-AS1	STUM	0.753438
MAMDC2-AS1	CILP	0.767122
MAMDC2-AS1	SCN7A	0.798156
MAMDC2-AS1	LAMP5	0.800927
MAMDC2-AS1	ADAMTSL3	0.801809
MAMDC2-AS1	KCNMA1	0.827306
MAMDC2-AS1	ANO5	0.853624
MAMDC2-AS1	ASB5	0.858782
MAMDC2-AS1	SHISA3	0.894033
MAMDC2-AS1	SYNPO2	0.903103
MAMDC2-AS1	PTGIS	0.918114
MAMDC2-AS1	RAB9B	0.926282
MAMDC2-AS1	MAMDC2	0.663506
SSTR5-AS1	KPRP	0.600696
SSTR5-AS1	FAM25A	0.603506
SSTR5-AS1	HMGB4	0.612003
SSTR5-AS1	MUC15	0.615969
SSTR5-AS1	EXPH5	0.618183
SSTR5-AS1	GRHL3	0.620229
SSTR5-AS1	SBSN	0.621819
SSTR5-AS1	PGLYRP3	0.625338
SSTR5-AS1	PCDH11Y	0.639214
SSTR5-AS1	CNFN	0.643198
SSTR5-AS1	MXD1	0.645225
SSTR5-AS1	CRCT1	0.653769
SSTR5-AS1	S100P	0.65576
SSTR5-AS1	ADAMTSL3	0.66756
SSTR5-AS1	ASPG	0.669809
SSTR5-AS1	SPRR2E	0.677147
SSTR5-AS1	KLK11	0.67735
SSTR5-AS1	EPS8L1	0.685458
SSTR5-AS1	SPRR2D	0.694637
SSTR5-AS1	GPR45	0.698312
SSTR5-AS1	SERPINB12	0.699886
SSTR5-AS1	SERPINB2	0.703532
SSTR5-AS1	SPRR2A	0.710108
SSTR5-AS1	SPRR2F	0.712689
SSTR5-AS1	PXMP2	0.717582
SSTR5-AS1	KCNA7	0.71976
SSTR5-AS1	TTC39A	0.724861
SSTR5-AS1	DEGS2	0.738457
SSTR5-AS1	TMPRSS11E	0.740377
SSTR5-AS1	CEACAM1	0.773938
SSTR5-AS1	SPRR2B	0.774796
SSTR5-AS1	ABLIM1	0.775114
SSTR5-AS1	POF1B	0.799931
SSTR5-AS1	C6orf132	0.83929
SSTR5-AS1	CSTB	0.864776
SSTR5-AS1	ANXA1	0.8797
SSTR5-AS1	SLC13A4	0.910107
